# Supplementary material for: Cross-serotypically conserved epitope recommendations for a universal T cell-based dengue vaccine
Source: PLoS Negl Trop Dis. 2020 Sep 21;14(9):e0008676. doi: 10.1371/journal.pntd.0008676 (PMC7529213; doi:10.1371/journal.pntd.0008676)
Supplement: S1 Table — The 56,496 DENV protein sequences were downloaded from ViPR database [42] (https://www.viprbrc.org/; accessed July 30, 2019). (CSV) [file pntd.0008676.s010.csv]

Virus strain name	ViPR generated mature peptide ID
DENV_1/VN/BID_V1523/2007	VIPR_ALG4_187610092_73_372
BR/97_409	VIPR_ALG4_24417518_95_394
DENV_1/VN/BID_V1691/2007	VIPR_ALG4_206597910_73_372
DENV_1/VN/BID_V1574/2007	VIPR_ALG4_197310789_73_372
DENV_1/KH/BID_V1999/2005	VIPR_ALG4_221071194_57_356
DENV_1/VN/BID_V1583/2007	VIPR_ALG4_197310805_73_372
DENV_1/NI/BID_V1069/2005	VIPR_ALG4_169144016_73_372
DENV_1/KH/BID_V2007/2007	VIPR_ALG4_221071210_73_372
DENV_1/VN/BID_V1502/2006	VIPR_ALG4_187610005_62_361
DENV_1/VN/BID_V1552/2007	VIPR_ALG4_187610037_73_372
DENV_1/NI/BID_V2342/2006	VIPR_ALG4_221070266_73_372
98901530_DF_DV_1	VIPR_ALG4_51850373_95_394
DENV_1/VE/BID_V1134/2007	VIPR_ALG4_169144004_73_372
DENV_1/VE/BID_V2264/2006	VIPR_ALG4_221070470_73_372
DENV_1/VN/BID_V1658/2007	VIPR_ALG4_206597843_73_372
DENV_1/VN/BID_V1655/2007	VIPR_ALG4_197310819_73_372
DENV_1/KH/BID_V1987/2003	VIPR_ALG4_221071172_73_372
DENV_1/VN/BID_V1566/2007	VIPR_ALG4_197310773_73_372
DENV_1/VN/BID_V1542/2007	VIPR_ALG4_187610124_73_372
DENV_1/KH/BID_V2012/2007	VIPR_ALG4_221071218_73_372
DENV_1/VN/BID_V1701/2007	VIPR_ALG4_197310847_73_372
DENV_1/VN/BID_V1689/2007	VIPR_ALG4_197310839_73_372
DENV_1/US/BID_V2094/1995	VIPR_ALG4_209976600_73_372
DENV_1/NI/BID_V641/2005	VIPR_ALG4_180165356_73_372
DENV_1/NI/BID_V1073/2005	VIPR_ALG4_169144024_73_372
DENV_1/VN/BID_V1644/2007	VIPR_ALG4_206597833_73_372
DENV_1/VN/BID_V1672/2007	VIPR_ALG4_197310827_73_372
DENV_1/VN/BID_V1323/2006	VIPR_ALG4_187610054_73_372
DENV_1/US/BID_V2127/1994	VIPR_ALG4_209976610_73_372
DENV_1/VE/BID_V2260/2006	VIPR_ALG4_221070461_73_372
DENV_1/VN/BID_V1553/2007	VIPR_ALG4_187610140_73_372
DENV_1/VN/BID_V1573/2007	VIPR_ALG4_197310787_73_372
DENV_1/US/BID_V2137/1992	VIPR_ALG4_209976626_73_372
DENV_1/VE/BID_V2162/1997	VIPR_ALG4_221070281_73_372
DENV_1/US/BID_V1734/1995	VIPR_ALG4_209976544_73_372
DENV_1/VN/BID_V1550/2007	VIPR_ALG4_187610138_73_372
DENV_1/KH/BID_V2011/2007	VIPR_ALG4_221071216_73_372
DENV_1/VN/BID_V1579/2007	VIPR_ALG4_197310797_73_372
DENV_1/US/BID_V2131/1996	VIPR_ALG4_209976616_73_372
DENV_1/VN/BID_V1785/2007	VIPR_ALG4_221070517_73_372
DENV_1/VN/BID_V1536/2007	VIPR_ALG4_187610116_73_372
DENV_1/VN/BID_V1527/2007	VIPR_ALG4_187610100_73_372
DENV_1/VN/BID_V1693/2007	VIPR_ALG4_206597912_73_372
DENV_1/VN/BID_V1686/2007	VIPR_ALG4_209976568_73_372
DENV_1/VN/BID_V1539/2007	VIPR_ALG4_187610068_73_372
D1/hu/Yap/NIID27/2004	VIPR_ALG4_75812166_95_394
DENV_1/VN/BID_V1499/2006	VIPR_ALG4_187610001_73_372
DENV_1/VN/BID_V1641/2007	VIPR_ALG4_197310813_73_372
DENV_1/KH/BID_V1981/2001	VIPR_ALG4_221071162_73_372
DENV_1/VN/BID_V1319/2006	VIPR_ALG4_187610060_73_372
DENV_1/VN/BID_V1657/2007	VIPR_ALG4_206597819_73_372
DENV_1/NI/BID_V628/2005	VIPR_ALG4_197310716_73_372
DENV_1/NI/BID_V635/2005	VIPR_ALG4_197310767_73_372
DENV_1/VN/BID_V1652/2007	VIPR_ALG4_209976558_73_372
DENV_1/VN/BID_V1768/2008	VIPR_ALG4_209976634_72_371
DENV_1/VN/BID_V1556/2007	VIPR_ALG4_190161843_73_372
DENV_1/VN/BID_V1650/2007	VIPR_ALG4_209976520_73_372
DENV_1/NI/BID_V602/2005	VIPR_ALG4_197310765_73_372
DENV_1/VN/BID_V1639/2007	VIPR_ALG4_206597827_73_372
DENV_1/US/BID_V852/2006	VIPR_ALG4_169143968_73_372
DENV_1/VN/BID_V1545/2007	VIPR_ALG4_187610130_73_372
DENV_1/VN/BID_V1546/2007	VIPR_ALG4_190161839_73_372
DENV_1/VE/BID_V2255/2006	VIPR_ALG4_221070450_73_372
DENV_1/VN/BID_V1673/2007	VIPR_ALG4_206597900_73_372
DENV_1/VE/BID_V1135/2007	VIPR_ALG4_169144006_73_372
DENV_1/NI/BID_V652/2005	VIPR_ALG4_197310763_73_372
BR/97_233	VIPR_ALG4_24417520_95_394
DENV_1/KH/BID_V2006/2007	VIPR_ALG4_221071208_73_372
DENV_1/VE/BID_V2248/2005	VIPR_ALG4_221070441_73_372
DENV_1/VN/BID_V1561/2007	VIPR_ALG4_187610243_73_372
DENV_1/US/BID_V2136/1992	VIPR_ALG4_209976624_73_372
DENV_1/VN/BID_V1532/2007	VIPR_ALG4_187610108_73_372
DENV_1/VN/BID_V1584/2007	VIPR_ALG4_197310807_73_372
98901518_DHF_DV_1	VIPR_ALG4_51850371_95_394
DENV_1/NI/BID_V2330/2008	VIPR_ALG4_221070268_73_372
DENV_1/VN/BID_V1577/2007	VIPR_ALG4_197310795_73_372
DENV_1/VN/BID_V1646/2007	VIPR_ALG4_206597835_73_372
DENV_1/VN/BID_V1649/2007	VIPR_ALG4_206597837_73_372
DENV_1/VN/BID_V1629/2006	VIPR_ALG4_209976516_73_372
DENV_1/VE/BID_V2168/1998	VIPR_ALG4_221070291_73_372
DENV_1/VN/BID_V1667/2007	VIPR_ALG4_206597853_59_358
DENV_1/VE/BID_V2171/1999	VIPR_ALG4_221070298_57_356
DENV_1/VN/BID_V1788/2007	VIPR_ALG4_221070523_73_372
DENV_1/VN/BID_V1666/2007	VIPR_ALG4_206597851_73_372
DENV_1/VN/BID_V1521/2007	VIPR_ALG4_187610090_73_372
DENV_1/VN/BID_V1665/2007	VIPR_ALG4_197310823_73_372
DENV_1/KH/BID_V2013/2007	VIPR_ALG4_221071220_73_372
DENV_1/VN/BID_V1656/2007	VIPR_ALG4_209976560_73_372
DENV_1/VN/BID_V1700/2007	VIPR_ALG4_197310845_73_372
DENV_1/VN/BID_V1548/2007	VIPR_ALG4_187610134_73_372
DENV_1/NI/BID_V604/2005	VIPR_ALG4_197310755_73_372
DENV_1/US/BID_V1743/1995	VIPR_ALG4_204305640_73_372
DENV_1/VN/BID_V1567/2007	VIPR_ALG4_197310775_73_372
DENV_1/VE/BID_V2258/2006	VIPR_ALG4_221070457_73_372
DENV_1/VN/BID_V1789/2007	VIPR_ALG4_209976644_74_373
DENV_1/VN/BID_V1322/2006	VIPR_ALG4_187610052_73_372
DENV_1/US/BID_V2142/1987	VIPR_ALG4_217302391_63_362
DENV_1/VE/BID_V2245/2005	VIPR_ALG4_221070435_73_372
DENV_1/US/BID_V1740/1998	VIPR_ALG4_204305638_73_372
DENV_1/KH/BID_V1985/2002	VIPR_ALG4_221071169_56_355
DENV_1/VN/BID_V1505/2007	VIPR_ALG4_187610058_73_372
DENV_1/VE/BID_V2254/2005	VIPR_ALG4_221070448_73_372
DENV_1/VE/BID_V2229/2004	VIPR_ALG4_221070410_73_372
DENV_1/NI/BID_V606/2005	VIPR_ALG4_180165461_73_372
DENV_1/KH/BID_V2001/2005	VIPR_ALG4_221071199_73_372
DENV_1/VN/BID_V1643/2007	VIPR_ALG4_197310815_73_372
DENV_1/VN/BID_V1694/2007	VIPR_ALG4_206597914_73_372
DENV_1/VN/BID_V1530/2007	VIPR_ALG4_190161837_73_372
DENV_1/NI/BID_V653/2004	VIPR_ALG4_180165296_73_372
DENV_1/VN/BID_V1543/2007	VIPR_ALG4_187610126_73_372
DENV_1/VN/BID_V1771/2007	VIPR_ALG4_221070504_73_372
DENV_1/US/BID_V2129/1995	VIPR_ALG4_209976614_60_359
DENV_1/VE/BID_V1136/2007	VIPR_ALG4_169144008_73_372
DENV_1/VN/BID_V1784/2007	VIPR_ALG4_221070514_73_372
DENV_1/VE/BID_V2263/2006	VIPR_ALG4_221070468_73_372
DENV_1/VN/BID_V1632/2006	VIPR_ALG4_206597821_73_372
DENV_1/VN/BID_V1537/2007	VIPR_ALG4_187610118_73_372
DENV_1/NI/BID_V646/2005	VIPR_ALG4_204305583_73_372
DENV_1/VN/BID_V1683/2007	VIPR_ALG4_197310835_73_372
DENV_1/NI/BID_V1072/2005	VIPR_ALG4_169144022_73_372
DENV_1/KH/BID_V2005/2007	VIPR_ALG4_221071205_73_372
DENV_1/VN/BID_V1526/2007	VIPR_ALG4_187610098_73_372
DENV_1/VN/BID_V1321/2006	VIPR_ALG4_187610050_73_372
DENV_1/US/BID_V2097/1986	VIPR_ALG4_221070262_73_372
DENV_1/VN/BID_V1668/2007	VIPR_ALG4_206597855_73_372
DENV_1/VE/BID_V2251/2005	VIPR_ALG4_221070445_73_372
DENV_1/VN/BID_V1702/2007	VIPR_ALG4_209976572_73_372
DENV_1/US/BID_V2143/1987	VIPR_ALG4_209976632_73_372
DENV_1/US/BID_V2095/1994	VIPR_ALG4_209976602_73_372
DENV_1/VN/BID_V1555/2007	VIPR_ALG4_187610142_73_372
DENV_1/KH/BID_V1993/2003	VIPR_ALG4_221071181_73_372
DENV_1/VN/BID_V1772/2008	VIPR_ALG4_209976636_60_359
DENV_1/VN/BID_V1637/2007	VIPR_ALG4_206597825_73_372
DENV_1/NI/BID_V642/2006	VIPR_ALG4_197310757_73_372
DENV_1/VN/BID_V1703/2007	VIPR_ALG4_197310849_73_372
DENV_1/NI/BID_V624/2005	VIPR_ALG4_217302377_73_372
DENV_1/VN/BID_V1558/2007	VIPR_ALG4_187610144_73_372
DENV_1/KH/BID_V1995/2003	VIPR_ALG4_221071184_73_372
DENV_1/VN/BID_V1533/2007	VIPR_ALG4_187610110_73_372
DENV_1/VN/BID_V1659/2007	VIPR_ALG4_209976562_73_372
DENV_1/US/BID_V853/1998	VIPR_ALG4_169143970_73_372
DENV_1/VN/BID_V1662/2007	VIPR_ALG4_206597845_73_372
DENV_1/VN/BID_V1571/2007	VIPR_ALG4_197310783_73_372
DENV_1/VN/BID_V1660/2007	VIPR_ALG4_197310821_73_372
DENV_1/KH/BID_V1989/2003	VIPR_ALG4_221071177_73_372
DENV_1/VN/BID_V1544/2007	VIPR_ALG4_187610128_73_372
DENV_1/VN/BID_V1504/2006	VIPR_ALG4_187610235_73_372
DENV_1/VN/BID_V1549/2007	VIPR_ALG4_187610136_73_372
DENV_1/KH/BID_V1979/2001	VIPR_ALG4_221071159_73_372
DENV_1/VN/BID_V1651/2007	VIPR_ALG4_206597839_73_372
DENV_1/VN/BID_V1531/2007	VIPR_ALG4_187610106_73_372
DENV_1/KH/BID_V2004/2006	VIPR_ALG4_221071203_73_372
DENV_1/NI/BID_V610/2005	VIPR_ALG4_197310761_73_372
DENV_1/VN/BID_V1538/2007	VIPR_ALG4_187610120_73_372
DENV_1/VN/BID_V1634/2006	VIPR_ALG4_209976826_73_372
DENV_1/US/BID_V2134/1993	VIPR_ALG4_209976622_73_372
DENV_1/VN/BID_V1782/2007	VIPR_ALG4_221070510_73_372
DENV_1/NI/BID_V630/2005	VIPR_ALG4_221070270_73_372
DENV_1/US/BID_V1162/1998	VIPR_ALG4_169143920_73_372
DENV_1/US/BID_V2138/1996	VIPR_ALG4_217302389_59_358
DENV_1/NI/BID_V614/2005	VIPR_ALG4_180165325_73_372
DENV_1/KH/BID_V2014/2007	VIPR_ALG4_221071222_73_372
DENV_1/VN/BID_V1559/2007	VIPR_ALG4_190161847_73_372
DENV_1/VN/BID_V1581/2007	VIPR_ALG4_197310801_73_372
DENV_1/KH/BID_V1984/2001	VIPR_ALG4_221071166_73_372
DENV_1/VN/BID_V1787/2007	VIPR_ALG4_221070521_73_372
DENV_1/VE/BID_V2230/2004	VIPR_ALG4_221070412_73_372
DENV_1/US/BID_V1744/1995	VIPR_ALG4_204305642_73_372
DENV_1/VN/BID_V1698/2007	VIPR_ALG4_206597916_73_372
DENV_1/VN/BID_V1572/2007	VIPR_ALG4_197310785_73_372
DENV_1/VN/BID_V1676/2007	VIPR_ALG4_197310831_73_372
DENV_1/US/BID_V2096/1993	VIPR_ALG4_221070260_73_372
DENV_1/KH/BID_V2000/2005	VIPR_ALG4_221071196_59_358
DENV_1/VN/BID_V1663/2007	VIPR_ALG4_206597847_73_372
DENV_1/VN/BID_V1568/2007	VIPR_ALG4_197310777_73_372
DENV_1/US/BID_V2128/1995	VIPR_ALG4_209976612_73_372
DENV_1/VN/BID_V1576/2007	VIPR_ALG4_197310793_73_372
DENV_1/KH/BID_V1996/2003	VIPR_ALG4_221071188_61_360
DENV_1/NI/BID_V621/2005	VIPR_ALG4_209976832_73_372
DENV_1/KH/BID_V2008/2007	VIPR_ALG4_221071212_73_372
DENV_1/VN/BID_V1628/2006	VIPR_ALG4_197310809_73_372
DENV_1/NI/BID_V1071/2005	VIPR_ALG4_169144020_73_372
DENV_1/KH/BID_V1992/2003	VIPR_ALG4_221071179_73_372
CHI3336_02	VIPR_ALG4_209489207_95_394
DENV_1/US/BID_V2133/1993	VIPR_ALG4_209976620_73_372
DENV_1/VN/BID_V1640/2007	VIPR_ALG4_206597829_73_372
DENV_1/VN/BID_V1525/2007	VIPR_ALG4_187610096_73_372
DENV_1/VN/BID_V1551/2007	VIPR_ALG4_190161841_73_372
DENV_1/VN/BID_V1534/2007	VIPR_ALG4_187610112_73_372
DENV_1/VN/BID_V1692/2007	VIPR_ALG4_197310841_73_372
DENV_1/VN/BID_V1560/2007	VIPR_ALG4_187610146_73_372
DENV_1/US/BID_V2140/1996	VIPR_ALG4_209976630_73_372
DENV_1/KH/BID_V1997/2004	VIPR_ALG4_221071191_73_372
DENV_1/NI/BID_V1070/2005	VIPR_ALG4_169144018_73_372
DENV_1/US/BID_V1742/1998	VIPR_ALG4_209976556_73_372
DENV_1/VN/BID_V1501/2006	VIPR_ALG4_187610003_73_372
DENV_1/VN/BID_V1582/2007	VIPR_ALG4_197310803_73_372
DENV_1/VN/BID_V1635/2007	VIPR_ALG4_206597823_73_372
DENV_1/VN/BID_V1578/2007	VIPR_ALG4_197311032_73_372
DENV_1/US/BID_V1739/1998	VIPR_ALG4_204305636_73_372
DENV_1/VN/BID_V1677/2007	VIPR_ALG4_197310833_73_372
DENV_1/VN/BID_V1653/2007	VIPR_ALG4_206597841_73_372
DENV_1/VN/BID_V1524/2007	VIPR_ALG4_187610094_73_372
DENV_1/VN/BID_V1648/2007	VIPR_ALG4_197310817_73_372
DENV_1/VN/BID_V1565/2007	VIPR_ALG4_197310771_73_372
DENV_1/VE/BID_V2169/1998	VIPR_ALG4_221070294_73_372
DENV_1/NI/BID_V2343/2006	VIPR_ALG4_221070258_73_372
DENV_1/VN/BID_V1647/2007	VIPR_ALG4_209976518_73_372
DENV_1/VN/BID_V1529/2007	VIPR_ALG4_187610104_73_372
DENV_1/VN/BID_V1320/2006	VIPR_ALG4_187610048_73_372
DENV_1/VN/BID_V1575/2007	VIPR_ALG4_197310791_73_372
DENV_1/KH/BID_V1978/2000	VIPR_ALG4_221071157_73_372
DENV_1/VE/BID_V2235/2004	VIPR_ALG4_221070422_73_372
DENV_1/NI/BID_V657/2005	VIPR_ALG4_197310759_73_372
DENV_1/US/BID_V2139/1996	VIPR_ALG4_209976628_73_372
DENV_1/VN/BID_V1528/2007	VIPR_ALG4_187610102_73_372
DENV_1/KH/BID_V1988/2003	VIPR_ALG4_221071174_73_372
DENV_1/KH/BID_V2002/2006	VIPR_ALG4_221071201_73_372
DENV_1/VN/BID_V1516/2007	VIPR_ALG4_187610035_73_372
DENV_1/US/BID_V2093/1998	VIPR_ALG4_209976598_73_372
Comoros_04.329/93	VIPR_ALG4_83331194_94_393
DENV_1/VN/BID_V1638/2007	VIPR_ALG4_197310811_73_372
DENV_1/VN/BID_V1670/2007	VIPR_ALG4_206597857_73_372
DENV_1/VN/BID_V1642/2007	VIPR_ALG4_206597831_73_372
DENV_1/VN/BID_V1664/2007	VIPR_ALG4_206597849_73_372
DENV_1/US/BID_V1741/1998	VIPR_ALG4_209976554_73_372
BR/97_111	VIPR_ALG4_24417516_95_394
DENV_1/VN/BID_V1541/2007	VIPR_ALG4_187610122_73_372
DENV_1/VE/BID_V2261/2006	VIPR_ALG4_221070463_73_372
DENV_1/VN/BID_V1324/2006	VIPR_ALG4_187610056_73_372
DENV_1/VN/BID_V1779/2007	VIPR_ALG4_221070506_73_372
DENV_1/VE/BID_V2259/2006	VIPR_ALG4_221070459_73_372
DENV_1/VE/BID_V2243/2007	VIPR_ALG4_221070431_73_372
DENV_1/VN/BID_V1557/2007	VIPR_ALG4_190161845_73_372
DENV_1/VN/BID_V1580/2007	VIPR_ALG4_197310799_73_372
DENV_1/VN/BID_V1535/2007	VIPR_ALG4_187610114_73_372
DENV_1/NI/BID_V629/2005	VIPR_ALG4_197310769_73_372
DENV_1/VN/BID_V1569/2007	VIPR_ALG4_197310779_73_372
DENV_1/US/BID_V1738/1998	VIPR_ALG4_209976552_73_372
DENV_1/VN/BID_V1671/2007	VIPR_ALG4_209976830_73_372
DENV_1/KH/BID_V2010/2007	VIPR_ALG4_221071214_73_372
DENV_1/VN/BID_V1503/2006	VIPR_ALG4_187610062_73_372
DENV_1/US/BID_V2135/1992	VIPR_ALG4_221070242_73_372
DENV_1/VN/BID_V1500/2006	VIPR_ALG4_209976534_73_372
DENV_1/NI/BID_V540/2005	VIPR_ALG4_217302379_73_372
DENV_1/KH/BID_V1983/2001	VIPR_ALG4_221071164_65_364
DENV_1/VE/BID_V2227/2004	VIPR_ALG4_221070406_73_372
DENV_1/VN/BID_V1570/2007	VIPR_ALG4_197310781_73_372
DENV_1/US/BID_V2132/1993	VIPR_ALG4_209976618_73_372
DENV_1/VE/BID_V2250/2005	VIPR_ALG4_221070443_73_372
DENV_1/US/BID_V2130/1995	VIPR_ALG4_221070240_73_372
DENV_1/VN/BID_V1636/2007	VIPR_ALG4_217302375_73_372
DENV_1/VN/BID_V1774/2007	VIPR_ALG4_209976640_66_365
DENV_1/VN/BID_V1506/2007	VIPR_ALG4_187610023_73_372
DENV_1/VN/BID_V1547/2007	VIPR_ALG4_187610132_73_372
DENV_1/VN/BID_V1540/2007	VIPR_ALG4_187610070_73_372
DENV_1/IPC/BID_V3793/2008	VIPR_ALG4_259496293_73_372
DENV_1/VE/BID_V2462/2007	VIPR_ALG4_228535522_73_372
DENV_1/MX/BID_V3696/2007	VIPR_ALG4_259498345_73_372
DENV_1/VE/BID_V2467/2007	VIPR_ALG4_228535524_73_372
DENV_1/VE/BID_V3576/2007	VIPR_ALG4_263612284_73_372
DENV_1/CO/BID_V3382/2006	VIPR_ALG4_259500431_73_372
DENV_1/TH/BID_V2277/2001	VIPR_ALG4_224383556_56_355
DENV_1/VE/BID_V2615/2007	VIPR_ALG4_239840412_73_372
DENV_1/MX/BID_V3728/2007	VIPR_ALG4_259498375_73_372
DENV_1/VE/BID_V3550/2001	VIPR_ALG4_263612139_44_343
DENV_1/MX/BID_V3730/2007	VIPR_ALG4_259498377_73_372
DENV_1/MX/BID_V3754/2008	VIPR_ALG4_259499401_73_372
DENV_1/IPC/BID_V3782/2006	VIPR_ALG4_263613993_51_350
DENV_1/MX/BID_V3687/2007	VIPR_ALG4_259498339_73_372
DENV_1/NI/BID_V536/2005	VIPR_ALG4_225690974_73_372
DENV_1/BR/BID_V2381/2002	VIPR_ALG4_225690934_73_372
DENV_1/NI/BID_V667/2005	VIPR_ALG4_228535532_57_356
DENV_1/TH/BID_V2269/2001	VIPR_ALG4_224383542_59_358
DENV_1/NI/BID_V617/2004	VIPR_ALG4_239840402_73_372
DENV_1/VE/BID_V3558/2005	VIPR_ALG4_263612247_42_341
DENV_1/IPC/BID_V3781/2006	VIPR_ALG4_259496287_71_370
DENV_1/MX/BID_V3665/2007	VIPR_ALG4_259498331_73_372
DENV_1/MX/BID_V3721/2007	VIPR_ALG4_259498365_73_372
DENV_1/VE/BID_V3543/1998	VIPR_ALG4_263610145_62_361
DENV_1/PH/BID_V2940/2004	VIPR_ALG4_259496235_60_359
DENV_1/CO/BID_V3387/2007	VIPR_ALG4_259500437_73_372
DENV_1/BR/BID_V2392/2005	VIPR_ALG4_225690952_73_372
DENV_1/VE/BID_V2469/2008	VIPR_ALG4_225691040_73_372
DENV_1/TH/BID_V2271/2001	VIPR_ALG4_224383546_60_359
DENV_1/VE/BID_V2237/2004	VIPR_ALG4_224383590_73_372
DENV_1/MX/BID_V3694/2007	VIPR_ALG4_259498343_73_372
DENV_1/MX/BID_V3734/2007	VIPR_ALG4_259498381_73_372
DENV_1/IPC/BID_V3785/2007	VIPR_ALG4_263614028_65_364
DENV_1/MX/BID_V3698/2007	VIPR_ALG4_259498349_73_372
DENV_1/BR/BID_V2384/2003	VIPR_ALG4_225690938_73_372
DENV_1/IPC/BID_V3926/2006	VIPR_ALG4_263614732_73_372
DENV_1/IPC/BID_V3915/2008	VIPR_ALG4_259496297_73_372
DENV_1/VE/BID_V3544/1998	VIPR_ALG4_263610167_61_360
DENV_1/IPC/BID_V3779/2006	VIPR_ALG4_263613933_66_365
DENV_1/MX/BID_V3664/2006	VIPR_ALG4_259498329_73_372
DENV_1/CO/BID_V3385/2006	VIPR_ALG4_259500433_73_372
DENV_1/CO/BID_V3390/2007	VIPR_ALG4_259500441_73_372
DENV_1/NI/BID_V2642/2004	VIPR_ALG4_239840392_73_372
DENV_1/MX/BID_V3724/2007	VIPR_ALG4_259498369_73_372
DENV_1/PF/BID_V2939/2001	VIPR_ALG4_228541757_59_358
DENV_1/VE/BID_V3562/2006	VIPR_ALG4_263612249_59_358
DENV_1/MX/BID_V3726/2007	VIPR_ALG4_259498371_73_372
DENV_1/CO/BID_V3380/2005	VIPR_ALG4_259500427_63_362
DENV_1/KH/BID_V1994/2003	VIPR_ALG4_225690922_59_358
DENV_1/VE/BID_V2464/2007	VIPR_ALG4_225691036_73_372
DENV_1/MX/BID_V3753/2008	VIPR_ALG4_259499399_73_372
DENV_1/MX/BID_V3744/2008	VIPR_ALG4_259498389_73_372
DENV_1/VE/BID_V3573/2007	VIPR_ALG4_263612282_73_372
DENV_1/IPC/BID_V3917/2008	VIPR_ALG4_263614638_73_372
DENV_1/VE/BID_V2465/2007	VIPR_ALG4_228538507_57_356
DENV_1/VE/BID_V3553/2004	VIPR_ALG4_263612210_59_358
DENV_1/VE/BID_V3548/2000	VIPR_ALG4_263612070_47_346
DENV_1/MX/BID_V3682/2007	VIPR_ALG4_259498333_73_372
DENV_1/VE/BID_V2253/2005	VIPR_ALG4_225690900_73_372
DENV_1/MX/BID_V3747/2008	VIPR_ALG4_259498393_73_372
DENV_1/MX/BID_V3735/2007	VIPR_ALG4_259498383_73_372
DENV_1/VE/BID_V2463/2007	VIPR_ALG4_225691034_73_372
DENV_1/MX/BID_V3699/2007	VIPR_ALG4_259498351_73_372
DENV_1/BR/BID_V2401/2008	VIPR_ALG4_225690970_73_372
DENV_1/MX/BID_V3739/2007	VIPR_ALG4_259498385_73_372
DENV_1/VE/BID_V2461/2007	VIPR_ALG4_225691032_73_372
DENV_1/IPC/BID_V3919/2000	VIPR_ALG4_259496301_73_372
DENV_1/IPC/BID_V3776/2006	VIPR_ALG4_263613905_54_353
DENV_1/VE/BID_V2468/2008	VIPR_ALG4_225691038_61_360
DENV_1/CO/BID_V3388/2007	VIPR_ALG4_259500439_73_372
DENV_1/IPC/BID_V3913/2008	VIPR_ALG4_263614595_73_372
DENV_1/MX/BID_V3743/2007	VIPR_ALG4_259498387_73_372
DENV_1/TH/BID_V2274/2001	VIPR_ALG4_224383550_59_358
DENV_1/IPC/BID_V3914/2008	VIPR_ALG4_263614611_73_372
DENV_1/MX/BID_V3685/2007	VIPR_ALG4_259498335_72_371
DENV_1/BR/BID_V2395/2006	VIPR_ALG4_225690958_73_372
DENV_1/NI/BID_V2645/2008	VIPR_ALG4_239840372_73_372
DENV_1/VG/BID_V2937/1985	VIPR_ALG4_259496233_73_372
DENV_1/MX/BID_V3701/2007	VIPR_ALG4_259498355_63_362
DENV_1/MX/BID_V3709/2007	VIPR_ALG4_259498357_73_372
DENV_1/VE/BID_V2459/2007	VIPR_ALG4_225691030_73_372
DENV_1/NI/BID_V519/2005	VIPR_ALG4_225690976_73_372
DENV_1/IPC/BID_V3786/2008	VIPR_ALG4_263614055_52_351
DENV_1/IPC/BID_V3787/2009	VIPR_ALG4_263614078_61_360
DENV_1/KH/BID_V1991/2003	VIPR_ALG4_259496265_73_372
DENV_1/BR/BID_V2389/2004	VIPR_ALG4_225690946_73_372
DENV_1/KH/BID_V2003/2006	VIPR_ALG4_224383592_73_372
DENV_1/TH/BID_V2276/2001	VIPR_ALG4_224383554_73_372
DENV_1/NI/BID_V656/2004	VIPR_ALG4_228541372_61_360
DENV_1/VE/BID_V3578/2007	VIPR_ALG4_263612292_60_359
DENV_1/IPC/BID_V3918/2005	VIPR_ALG4_263614669_73_372
DENV_1/TH/BID_V2275/2001	VIPR_ALG4_224383552_59_358
DENV_1/MX/BID_V3731/2007	VIPR_ALG4_259498379_73_372
DENV_1/BR/BID_V3490/2008	VIPR_ALG4_263612995_73_372
DENV_1/IPC/BID_V3783/2006	VIPR_ALG4_263614010_72_371
DENV_1/MX/BID_V3723/2007	VIPR_ALG4_259498367_73_372
DENV_1/VE/BID_V3541/1997	VIPR_ALG4_263610107_73_372
DENV_1/TH/BID_V2270/2001	VIPR_ALG4_224383544_55_354
DENV_1/KH/BID_V1990/2003	VIPR_ALG4_259496263_73_372
DENV_1/NI/BID_V669/2004	VIPR_ALG4_239840408_73_372
DENV_1/IPC/BID_V3916/2008	VIPR_ALG4_259496299_73_372
DENV_1/CO/BID_V3377/1998	VIPR_ALG4_259500423_73_372
DENV_1/MX/BID_V3697/2007	VIPR_ALG4_259498347_73_372
DENV_1/CO/BID_V3391/2008	VIPR_ALG4_259500443_73_372
DENV_1/BR/BID_V2374/2000	VIPR_ALG4_225690924_60_359
DENV_1/VE/BID_V3540/1997	VIPR_ALG4_263610035_73_372
DENV_1/IPC/BID_V3792/2008	VIPR_ALG4_259496291_73_372
DENV_1/NI/BID_V2341/2006	VIPR_ALG4_225690908_73_372
DENV_1/VE/BID_V3545/1998	VIPR_ALG4_263610191_58_357
DENV_1/VE/BID_V3549/2000	VIPR_ALG4_263612106_59_358
DENV_1/CO/BID_V3378/1999	VIPR_ALG4_259500425_62_361
DENV_1/IPC/BID_V3912/2008	VIPR_ALG4_263614569_73_372
DENV_1/MX/BID_V3686/2007	VIPR_ALG4_259498337_58_357
DENV_1/NI/BID_V664/2004	VIPR_ALG4_239840404_73_372
DENV_1/VE/BID_V3565/2006	VIPR_ALG4_263612253_47_346
DENV_1/BR/BID_V2378/2001	VIPR_ALG4_225690930_73_372
DENV_1/BR/BID_V2375/2000	VIPR_ALG4_225690926_66_365
DENV_1/MX/BID_V3689/2007	VIPR_ALG4_259498341_73_372
DENV_1/TH/BID_V2272/2001	VIPR_ALG4_224383548_59_358
DENV_1/MX/BID_V3752/2008	VIPR_ALG4_259499397_73_372
DENV_1/CO/BID_V3381/2006	VIPR_ALG4_259500429_59_358
DENV_1/IPC/BID_V3927/2006	VIPR_ALG4_263614769_73_372
DENV_1/IPC/BID_V3775/2006	VIPR_ALG4_263613879_48_347
DENV_1/NI/BID_V2646/2008	VIPR_ALG4_239840374_73_372
DENV_1/TH/BID_V2273/2001	VIPR_ALG4_225690920_59_358
DENV_1/CO/BID_V3376/1998	VIPR_ALG4_259500421_73_372
DENV_1/MX/BID_V3746/2008	VIPR_ALG4_259498391_73_372
DENV_1/VE/BID_V3552/2004	VIPR_ALG4_263612173_57_356
DENV_1/NI/BID_V2652/2008	VIPR_ALG4_239840376_73_372
DENV_1/MX/BID_V3659/2006	VIPR_ALG4_259498327_73_372
DENV_1/MX/BID_V3700/2007	VIPR_ALG4_259498353_69_368
DENV_1/BR/BID_V2398/2007	VIPR_ALG4_225690964_59_358
DENV_1/IPC/BID_V3925/2006	VIPR_ALG4_259496305_73_372
DENV_1/NI/BID_V1223/2007	VIPR_ALG4_228541239_73_372
DENV_1/IPC/BID_V3780/2006	VIPR_ALG4_263613960_63_362
DENV_1/CO/BID_V3386/2007	VIPR_ALG4_259500435_73_372
DENV_1/MX/BID_V3727/2007	VIPR_ALG4_259498373_73_372
DENV_1/MX/BID_V3749/2008	VIPR_ALG4_259498395_73_372
DENV_1/MX/BID_V3710/2007	VIPR_ALG4_259498359_73_372
DENV_1/MX/BID_V3688/2007	VIPR_ALG4_281324845_64_363
DENV_1/MX/BID_V3703/2007	VIPR_ALG4_281324851_58_357
DENV_1/MX/BID_V3658/2006	VIPR_ALG4_281324827_73_372
DENV_1/MX/BID_V3671/2007	VIPR_ALG4_281324837_73_372
DENV_1/CO/BID_V3379/2001	VIPR_ALG4_281324809_73_372
DENV_1/MX/BID_V3679/2007	VIPR_ALG4_281324843_38_337
DENV_1/MX/BID_V3729/2007	VIPR_ALG4_281324865_72_371
DENV_1/MX/BID_V3732/2007	VIPR_ALG4_281324867_72_371
DENV_1/MX/BID_V3690/2007	VIPR_ALG4_281324847_73_372
DENV_1/MX/BID_V3712/2007	VIPR_ALG4_281324857_73_372
DENV_1/MX/BID_V3741/2007	VIPR_ALG4_281324871_41_340
DENV_1/MX/BID_V3745/2008	VIPR_ALG4_281324875_73_372
DENV_1/MX/BID_V3748/2008	VIPR_ALG4_281324877_73_372
DENV_1/MX/BID_V3693/2007	VIPR_ALG4_281324849_59_358
DENV_1/CO/BID_V3383/2006	VIPR_ALG4_281324811_73_372
DENV_1/MX/BID_V3668/2007	VIPR_ALG4_281324833_73_372
DENV_1/MX/BID_V3737/2007	VIPR_ALG4_281324869_59_358
DENV_1/MX/BID_V3711/2007	VIPR_ALG4_281324855_73_372
DENV_1/MX/BID_V3673/2007	VIPR_ALG4_281324839_73_372
DENV_1/MX/BID_V3742/2007	VIPR_ALG4_281324873_38_337
DENV_1/MX/BID_V3677/2007	VIPR_ALG4_281324841_48_347
DENV_1/MX/BID_V3669/2007	VIPR_ALG4_281324835_73_372
DENV_1/MX/BID_V3722/2007	VIPR_ALG4_281324863_74_373
DENV_1/MX/BID_V3707/2007	VIPR_ALG4_281324853_48_347
DENV_1/MX/BID_V3656/2006	VIPR_ALG4_281324823_73_372
DENV_1/MX/BID_V3667/2007	VIPR_ALG4_281324831_73_372
DENV_1/MX/BID_V3657/2006	VIPR_ALG4_281324825_60_359
DENV_1/KH/BID_V4238/2006	VIPR_ALG4_298388289_60_359
DENV_1/KH/BID_V4237/2006	VIPR_ALG4_298388287_73_372
DENV_1/KH/BID_V4240/2006	VIPR_ALG4_298388293_69_368
DENV_1/KH/BID_V4244/2007	VIPR_ALG4_298388297_73_372
DENV_1/KH/BID_V4242/2007	VIPR_ALG4_300675527_29_328
DENV_1/KH/BID_V4253/2007	VIPR_ALG4_298388313_73_372
DENV_1/KH/BID_V4246/2007	VIPR_ALG4_298388301_71_370
DENV_1/KH/BID_V4251/2007	VIPR_ALG4_298388309_52_351
DENV_1/KH/BID_V4260/2007	VIPR_ALG4_298388323_73_372
DENV_1/KH/BID_V4249/2007	VIPR_ALG4_298388305_59_358
DENV_1/KH/BID_V4262/2007	VIPR_ALG4_298388327_59_358
DENV_1/KH/BID_V4235/2006	VIPR_ALG4_298388283_59_358
DENV_1/KH/BID_V4236/2006	VIPR_ALG4_298388285_73_372
DENV_1/KH/BID_V4241/2007	VIPR_ALG4_298388295_61_360
DENV_1/KH/BID_V4258/2007	VIPR_ALG4_298388319_59_358
DENV_1/KH/BID_V4239/2006	VIPR_ALG4_298388291_46_345
DENV_1/KH/BID_V4254/2007	VIPR_ALG4_298388315_59_358
DENV_1/KH/BID_V4245/2007	VIPR_ALG4_298388299_73_372
DENV_1/KH/BID_V4252/2007	VIPR_ALG4_298388311_59_358
DENV_1/KH/BID_V4259/2007	VIPR_ALG4_298388321_59_358
DENV_1/KH/BID_V4247/2007	VIPR_ALG4_298388303_60_359
DENV_1/KH/BID_V4257/2007	VIPR_ALG4_298388317_62_361
DENV_1/KH/BID_V4261/2007	VIPR_ALG4_298388325_67_366
DENV_1/KH/BID_V4234/2006	VIPR_ALG4_298388281_59_358
DENV_1/KH/BID_V4250/2007	VIPR_ALG4_298388307_72_371
DENV_1/SG/07K3640DK1/2008	VIPR_ALG4_300828754_95_394
DENV_1/MX/BID_V3683/2007	VIPR_ALG4_310002696_39_338
DENV_1/MX/BID_V3733/2007	VIPR_ALG4_310002698_72_371
DENV_1/NI/BID_V5067/2009	VIPR_ALG4_332978840_79_378
DENV_1/KH/BID_V4264/2008	VIPR_ALG4_332961548_79_378
DENV_1/NI/BID_V5071/2009	VIPR_ALG4_332961536_79_378
DENV_1/NI/BID_V5504/2009	VIPR_ALG4_332959518_100_399
DEN1/GZ/OY	VIPR_ALG4_206597697_95_394
DEN1/GZ/XNC	VIPR_ALG4_206597699_95_394
49440	VIPR_ALG4_344165819_95_394
DENV_1/VE/BID_V2606/2006	VIPR_ALG4_356960952_58_357
DENV_1/KH/BID_V1982/2001	VIPR_ALG4_356960988_73_372
DENV_1/VE/BID_V2265/2006	VIPR_ALG4_356960968_73_372
DENV_1/NI/BID_V746/2006	VIPR_ALG4_356960950_55_354
DENV_1/VE/BID_V2423/2004	VIPR_ALG4_356960992_73_372
DENV_1/VE/BID_V3561/2006	VIPR_ALG4_356960972_73_372
DENV_1/SV/BID_V2938/1993	VIPR_ALG4_356960976_59_358
DENV_1/VE/BID_V2252/2005	VIPR_ALG4_356960966_73_372
DENV_1/VE/BID_V2241/2005	VIPR_ALG4_356960962_73_372
DENV_1/NI/BID_V534/2005	VIPR_ALG4_356960948_45_344
DENV_1/VE/BID_V2249/2005	VIPR_ALG4_356960964_73_372
DENV_1/VE/BID_V2466/2007	VIPR_ALG4_356960970_57_356
DENV_1/NI/BID_V5068/2009	VIPR_ALG4_372000993_79_378
DENV_1/KH/BID_V4248/2007	VIPR_ALG4_372000991_79_378
DENV_1/KH/BID_V1998/2004	VIPR_ALG4_372000989_78_377
BR/1142_2011/AL/2010	VIPR_ALG4_379647465_1_300
BR/0594_2011/CE/2010	VIPR_ALG4_379046839_1_300
BR/1141_2011/AL/2010	VIPR_ALG4_379647463_1_300
ARC_30_10	VIPR_ALG4_388895585_1_300
ARC_12_10	VIPR_ALG4_388895583_1_300
ARC_31_10	VIPR_ALG4_388895587_1_300
ARC_39_10	VIPR_ALG4_388895589_1_300
01096/07	VIPR_ALG4_315274177_95_394
30597/07	VIPR_ALG4_315274179_95_394
832	VIPR_ALG4_523567493_39_338
360052	VIPR_ALG4_523567495_61_360
Angola_2013	VIPR_ALG4_544370126_47_346
59049/BR_PE/99	VIPR_ALG4_511782645_95_394
13501/BR_PE/10	VIPR_ALG4_511782629_95_394
88463/BR_PE/02	VIPR_ALG4_511782653_95_394
74488/BR_PE/01	VIPR_ALG4_511782649_95_394
21814/BR_PE/96	VIPR_ALG4_511782637_95_394
40604/BR_PE/97	VIPR_ALG4_511782639_95_394
13671/BR_PE/10	VIPR_ALG4_511782631_95_394
75861/BR_PE/01	VIPR_ALG4_511782651_95_394
DENV_1/BOL_KW010	VIPR_ALG4_387913472_73_372
41111/BR_PE/97	VIPR_ALG4_511782641_95_394
70523/BR_PE/00	VIPR_ALG4_511782647_95_394
13861/BR_PE/10	VIPR_ALG4_511782633_95_394
14985/BR_PE/10	VIPR_ALG4_511782635_95_394
52082/BR_PE/98	VIPR_ALG4_511782643_95_394
9808/BR_PE/10	VIPR_ALG4_511782625_95_394
12898/BR_PE/10	VIPR_ALG4_511782627_95_394
DENV_1/MX/BID_V7605/2008	VIPR_ALG4_582052425_80_379
66694/BR/ES/2000	VIPR_ALG4_565385647_1_300
60443/BR/CE/1998	VIPR_ALG4_565385687_1_300
58540/BR/RJ/1997	VIPR_ALG4_565385679_1_300
DENV_1/PR/BID_V7722/2010	VIPR_ALG4_582052484_80_379
DENV_1/MX/BID_V3708/2007	VIPR_ALG4_573974337_73_372
DENV_1/PR/BID_V7707/2012	VIPR_ALG4_582052468_80_379
58610/BR/RJ/1997	VIPR_ALG4_565385681_1_300
DENV_1/MX/BID_V7589/2007	VIPR_ALG4_582052390_80_379
876/2010/BR/MS/2010	VIPR_ALG4_565385673_1_300
DENV_1/PR/BID_V1051/1998	VIPR_ALG4_573974355_1_286
66568/BR/RJ/2000	VIPR_ALG4_565385701_1_300
DENV_1/MX/BID_V7614/2009	VIPR_ALG4_582052445_80_379
DENV_1/MX/BID_V7588/2007	VIPR_ALG4_582052388_80_379
68826/BR/RJ/2001	VIPR_ALG4_565385649_1_300
DENV_1/MX/BID_V3676/2007	VIPR_ALG4_573974365_17_316
DENV_1/NI/BID_V3061/2008	VIPR_ALG4_573974302_60_359
242/2010/BR/RJ/2010	VIPR_ALG4_565385639_1_300
DENV_1/MX/BID_V3674/2007	VIPR_ALG4_573974320_73_372
DENV_1/MX/BID_V7600/2008	VIPR_ALG4_582052417_80_379
DENV_1/MX/BID_V3751/2008	VIPR_ALG4_573974347_73_372
DENV_1/PR/BID_V2141/1996	VIPR_ALG4_571350555_27_326
DENV_1/MX/BID_V7586/2007	VIPR_ALG4_582052381_80_379
64450/BR/RJ/1999	VIPR_ALG4_565385697_1_300
DENV_1/KH/BID_V2373/2001	VIPR_ALG4_573974294_73_372
67993/BR/PI/2000	VIPR_ALG4_565385757_1_300
DENV_1/PR/BID_V7705/2012	VIPR_ALG4_582052464_80_379
DENV_1/PR/BID_V7712/2012	VIPR_ALG4_582052476_80_379
1266/2011/BR/RJ/2011	VIPR_ALG4_565385641_1_300
DENV_1/CO/BID_V7290/1998	VIPR_ALG4_582052335_80_379
62189/BR/ES/1998	VIPR_ALG4_565385695_1_300
DENV_1/MX/BID_V7590/2007	VIPR_ALG4_582052393_80_379
DENV_1/PR/BID_V1053/1998	VIPR_ALG4_573974357_1_286
DENV_1/VE/BID_V3551/2004	VIPR_ALG4_573974306_51_350
DENV_1/NI/BID_V2643/2005	VIPR_ALG4_573974300_73_372
DENV_1/PR/BID_V7704/2012	VIPR_ALG4_582052461_81_380
DENV_1/MX/BID_V3725/2007	VIPR_ALG4_573974367_75_374
DENV_1/MX/BID_V3678/2007	VIPR_ALG4_573974324_38_337
DENV_1/MX/BID_V7604/2008	VIPR_ALG4_582052422_80_379
DENV_1/KH/BID_V2009/2007	VIPR_ALG4_573974361_73_372
DENV_1/MX/BID_V7595/2007	VIPR_ALG4_582052406_80_379
DENV_1/MX/BID_V8195/2012	VIPR_ALG4_582052501_88_387
DENV_1/PR/BID_V7713/2012	VIPR_ALG4_582052479_80_379
DENV_1/MX/BID_V7601/2008	VIPR_ALG4_582052419_80_379
64451/BR/RJ/1999	VIPR_ALG4_565385699_1_300
DENV_1/PR/BID_V7709/2012	VIPR_ALG4_582052472_80_379
DENV_1/MX/BID_V7298/2011	VIPR_ALG4_582052344_80_379
325_2011/BR/RJ/2011	VIPR_ALG4_565385669_1_300
DENV_1/MX/BID_V7619/2009	VIPR_ALG4_582052449_80_379
DENV_1/MX/BID_V7613/2009	VIPR_ALG4_582052443_80_379
58522/BR/MG/1997	VIPR_ALG4_565385677_1_300
DENV_1/CO/BID_V7292/2005	VIPR_ALG4_582052339_82_381
DENV_1/MX/BID_V7580/2007	VIPR_ALG4_582052379_80_379
DENV_1/CO/BID_V7291/1998	VIPR_ALG4_582052337_80_379
DENV_1/PR/BID_V8183/2010	VIPR_ALG4_582052490_94_393
DENV_1/MX/BID_V7599/2008	VIPR_ALG4_582052413_80_379
DENV_1/MX/BID_V3691/2007	VIPR_ALG4_573974328_73_372
DENV_1/KH/BID_V3784/2007	VIPR_ALG4_573974369_62_361
DENV_1/PR/BID_V8184/2010	VIPR_ALG4_582052492_80_379
38159/BR/RJ/1989	VIPR_ALG4_565385645_1_300
58724/BR/RN/1997	VIPR_ALG4_565385683_1_300
DENV_1/MX/BID_V7572/2007	VIPR_ALG4_582052373_80_379
60068/BR/RJ/1998	VIPR_ALG4_565385685_1_300
DENV_1/MX/BID_V7587/2007	VIPR_ALG4_582052383_80_379
DENV_1/MX/BID_V3663/2006	VIPR_ALG4_573974316_73_372
DENV_1/MX/BID_V3750/2008	VIPR_ALG4_573974345_61_363
DENV_1/MX/BID_V7592/2007	VIPR_ALG4_582052398_80_379
71602/BR/RJ/2001	VIPR_ALG4_565385759_1_300
DENV_1/KH/BID_V1986/2002	VIPR_ALG4_573974292_1_286
DENV_1/MX/BID_V3655/2006	VIPR_ALG4_573974312_73_372
DENV_1/MX/BID_V7593/2007	VIPR_ALG4_582052400_80_379
DENV_1/MX/BID_V8196/2011	VIPR_ALG4_582052503_92_391
DENV_1/MX/BID_V7598/2008	VIPR_ALG4_582052411_80_379
DENV_1/MX/BID_V7610/2009	VIPR_ALG4_582052437_81_380
36034/BR/RJ/1988	VIPR_ALG4_565385643_1_300
DENV_1/MX/BID_V7609/2008	VIPR_ALG4_582052434_80_379
514/2011/BR/RJ/2011	VIPR_ALG4_565385705_1_300
DENV_1/MX/BID_V7624/2011	VIPR_ALG4_582052451_80_379
DENV_1/VE/BID_V2425/2005	VIPR_ALG4_573974296_98_397
DENV_1/VE/BID_V3547/2000	VIPR_ALG4_573974304_45_344
DENV_1/MX/BID_V7608/2008	VIPR_ALG4_582052432_81_380
512_2011/BR/RJ/2011	VIPR_ALG4_565385671_1_300
DENV_1/MX/BID_V7591/2007	VIPR_ALG4_582052395_80_379
DENV_1/MX/BID_V3705/2007	VIPR_ALG4_573974335_69_368
DENV_1/PR/BID_V1056/1995	VIPR_ALG4_573974359_73_372
DENV_1/MX/BID_V7594/2007	VIPR_ALG4_582052403_80_379
DENV_1/MX/BID_V7596/2007	VIPR_ALG4_582052408_80_379
DENV_1/MX/BID_V3662/2006	VIPR_ALG4_573974314_73_372
75424/BR/ES/2002	VIPR_ALG4_565385703_1_300
DENV_1/PR/BID_V7710/2012	VIPR_ALG4_582052474_80_379
DENV_1/PR/BID_V7708/2012	VIPR_ALG4_582052470_80_379
DENV_1/VE/BID_V2458/2007	VIPR_ALG4_573974363_1_286
516/2010/BR/ES/2010	VIPR_ALG4_565385707_1_300
DENV_1/MX/BID_V7615/2009	VIPR_ALG4_582052447_80_379
DENV_1/MX/BID_V7625/2011	VIPR_ALG4_582052454_20_319
DENV_1/PR/BID_V8181/2010	VIPR_ALG4_582052486_87_386
DENV_1/MX/BID_V7607/2008	VIPR_ALG4_582052430_84_383
DENV_1/PR/BID_V8187/2010	VIPR_ALG4_582052496_89_388
DENV_1/MX/BID_V7612/2009	VIPR_ALG4_582052441_80_379
DENV_1/PR/BID_V8188/2010	VIPR_ALG4_582052498_84_383
DENV_1/NI/BID_V622/2005	VIPR_ALG4_573974289_71_370
DENV_1/PR/BID_V8182/2010	VIPR_ALG4_582052488_91_390
568_2010/BR/ES/2010	VIPR_ALG4_566601392_1_300
DENV_1/PR/BID_V7719/2012	VIPR_ALG4_582052481_80_379
DENV_1/VE/BID_V3566/2006	VIPR_ALG4_573974310_45_344
60606/BR/MG/1998	VIPR_ALG4_565385689_1_300
DENV_1/PR/BID_V8185/2010	VIPR_ALG4_582052494_79_378
DENV_1/VE/BID_V3563/2006	VIPR_ALG4_573974308_59_358
DENV_1/MX/BID_V7302/2011	VIPR_ALG4_582052346_80_379
DENV_1/PR/BID_V7706/2012	VIPR_ALG4_582052466_80_379
DENV_1/MX/BID_V3675/2007	VIPR_ALG4_573974322_52_351
2676/2010/BR/RJ/2010	VIPR_ALG4_565385755_1_300
60619/BR/MG/1998	VIPR_ALG4_565385691_1_300
DENV_1/MX/BID_V7606/2008	VIPR_ALG4_582052427_80_379
DENV_1/MX/BID_V3681/2007	VIPR_ALG4_573974326_58_357
58485/BR/MG/1997	VIPR_ALG4_565385675_1_300
DENV_1/MX/BID_V7611/2009	VIPR_ALG4_582052439_80_379
62114/BR/ES/1998	VIPR_ALG4_565385693_1_300
169_2011/BR/RJ/2011	VIPR_ALG4_565385667_1_300
DENV_1/KH/BID_V4256/2007	VIPR_ALG4_571350599_79_378
DENV_1/MX/BID_V7576/2007	VIPR_ALG4_582052375_80_379
73834/BR/ES/2001	VIPR_ALG4_565385761_1_300
CHN/GuangDong/ZhongShan/Guzhen01/2013	VIPR_ALG4_589735582_66_365
CHN/GuangDong/ZhongShan/HuangPu01/2013	VIPR_ALG4_589735580_66_365
DENV_1/8/Thailand/01/2013	VIPR_ALG4_584308136_95_394
CHN/GuangDong/ZhongShan/Henglan01/2013	VIPR_ALG4_589735584_66_365
2008/00475	VIPR_ALG4_597438583_1_300
DENV_1/THAI/606147/1960	VIPR_ALG4_428624552_93_392
DENV_1/IND/826883/1982	VIPR_ALG4_428624548_63_362
25/Del/2011	VIPR_ALG4_618628249_1_261
DENV_1/IND/55290/2005	VIPR_ALG4_428624554_93_392
DENV_1/IND/631288/1963	VIPR_ALG4_428624546_93_392
58/Del/2011	VIPR_ALG4_618628251_1_261
15/Del/2011	VIPR_ALG4_618628247_1_261
67/Del/2011	VIPR_ALG4_618628253_1_261
14/Del/2011	VIPR_ALG4_618628245_1_261
DENV_1/IND/715393/1971	VIPR_ALG4_428624550_63_362
70/Del/2011	VIPR_ALG4_618628255_1_261
BNI_5201	VIPR_ALG4_684224546_74_373
DENV_1/NI/BID_V7678/2012	VIPR_ALG4_568131620_25_324
5/D1/Del/2012	VIPR_ALG4_630866659_1_261
DENV_1/NI/BID_V7659/2011	VIPR_ALG4_568131608_25_324
DENV_1/NI/BID_V7692/2012	VIPR_ALG4_568131638_95_394
2/D1/Del/2012	VIPR_ALG4_630866657_1_261
DENV_1/NI/BID_V7685/2012	VIPR_ALG4_568131630_95_394
DENV_1/NI/BID_V7691/2012	VIPR_ALG4_568131636_95_394
DENV_1/NI/BID_V7682/2012	VIPR_ALG4_568131626_95_394
DENV_1/NI/BID_V7650/2012	VIPR_ALG4_568131600_95_394
DENV_1/NI/BID_V7675/2011	VIPR_ALG4_568131614_95_394
DENV_1/NI/BID_V7681/2012	VIPR_ALG4_568131624_14_313
4/D1/Del/2012	VIPR_ALG4_630866653_1_261
DENV_1/NI/BID_V7673/2012	VIPR_ALG4_568131612_95_394
DENV_1/NI/BID_V7651/2012	VIPR_ALG4_568131602_95_394
DENV_1/NI/BID_V7677/2012	VIPR_ALG4_568131618_25_324
DENV_1/NI/BID_V7680/2012	VIPR_ALG4_568131622_95_394
DENV_1/NI/BID_V7686/2012	VIPR_ALG4_568131632_100_399
DENV_1/NI/BID_V7684/2012	VIPR_ALG4_568131628_95_394
DENV_1/NI/BID_V7654/2012	VIPR_ALG4_568131604_95_394
DENV_1/NI/BID_V7696/2012	VIPR_ALG4_568131640_95_394
DENV_1/NI/BID_V7676/2012	VIPR_ALG4_568131616_95_394
DENV_1/NI/BID_V7644/2012	VIPR_ALG4_568131598_95_394
1/D1/Del/2012	VIPR_ALG4_630866655_1_261
3/D1/Del/2012	VIPR_ALG4_630866651_1_261
DENV_1/NI/BID_V7690/2012	VIPR_ALG4_568131634_95_394
DENV_1/NI/BID_V7655/2012	VIPR_ALG4_568131606_62_361
DENV_1/NI/BID_V7640/2011	VIPR_ALG4_568131596_95_394
DENV_1_Jeddah	VIPR_ALG4_667638183_95_394
DENV_1/NI/BID_V7672/2011	VIPR_ALG4_568131610_95_394
DENV_1/GZ/ZW_0802/2014	VIPR_ALG4_902159494_78_377
DenKor_01	VIPR_ALG4_937349144_95_394
DenKor_07	VIPR_ALG4_937349148_95_394
DenKor_02	VIPR_ALG4_937349146_95_394
BO15/14	VIPR_ALG4_1011714748_55_354
D1/Hu/Philippines/NIID13/2016	VIPR_ALG4_1001622302_75_374
19_2010/BR/RJ/2010	VIPR_ALG4_318085583_1_300
188_2010/BR/RJ/2010	VIPR_ALG4_339267847_1_300
BeH650290	VIPR_ALG4_335630404_1_300
BeH551022	VIPR_ALG4_335630184_1_300
BeH748499	VIPR_ALG4_335630894_1_300
BeH733587	VIPR_ALG4_335630818_1_300
BeH527543	VIPR_ALG4_335630091_1_300
55/2009ES	VIPR_ALG4_294714086_1_300
BeH650975	VIPR_ALG4_335630436_1_300
DENV_1/KHM/2001_L1117016	VIPR_ALG4_33331182_1_258
1435/2009RJ	VIPR_ALG4_294714088_1_300
20_2010/BR/RJ/2010	VIPR_ALG4_339267845_1_300
BeH611377	VIPR_ALG4_335630210_1_300
0122_2011/BR/RJ/2011	VIPR_ALG4_339623594_1_300
BeH693852	VIPR_ALG4_335630710_1_300
BeH721251	VIPR_ALG4_335630788_1_300
BeH716995	VIPR_ALG4_335630762_1_300
DENV_1/KHM/2001_L0926212	VIPR_ALG4_33331180_1_258
BeH685572	VIPR_ALG4_335630678_1_300
BeH628435	VIPR_ALG4_335630268_1_300
BeH550175	VIPR_ALG4_335630154_1_300
BeH660415	VIPR_ALG4_335630609_1_300
BeH631188	VIPR_ALG4_335630340_1_300
BeH547625	VIPR_ALG4_335630125_1_300
BeH622822	VIPR_ALG4_335630240_1_300
DENV_1/KHM/2001_L0814160	VIPR_ALG4_33331188_1_261
BeH651987	VIPR_ALG4_335630468_1_300
D1/SG/CT1/2012	VIPR_ALG4_1043526435_95_394
D1/SG/CT3/2012	VIPR_ALG4_1043526437_95_394
D1/SG/CT9/2012	VIPR_ALG4_1043526439_95_394
D1/SG/CT11/2012	VIPR_ALG4_1043526441_95_394
D1/SG/CT16/2012	VIPR_ALG4_1043526443_95_394
D1/SG/CT17/2012	VIPR_ALG4_1043526445_95_394
D1/SG/CT25/2012	VIPR_ALG4_1043526447_95_394
D1/SG/CT45/2013	VIPR_ALG4_1043526449_95_394
D1/SG/CT47/2013	VIPR_ALG4_1043526451_95_394
D1/SG/CT48/2013	VIPR_ALG4_1043526453_95_394
D1/SG/CT49/2013	VIPR_ALG4_1043526455_95_394
BeH648234	VIPR_ALG4_335630368_1_300
BeH656274	VIPR_ALG4_335630570_1_300
31768/BR/RJ/1986	VIPR_ALG4_318085577_1_300
15_2010/BR/RJ/2010	VIPR_ALG4_339267843_1_300
BeH655251	VIPR_ALG4_335630536_1_300
BeH631185	VIPR_ALG4_335630303_1_300
BeH695190	VIPR_ALG4_335630737_1_300
BeH739688	VIPR_ALG4_335630859_1_300
BR/SJRP/395/2011	VIPR_ALG4_874527221_132_431
D1/Taiwan/806KH1405a	VIPR_ALG4_1042782534_73_372
1433_09/BR/RJ/2009	VIPR_ALG4_318085581_1_300
BeH655243	VIPR_ALG4_335630506_1_300
BeH672029	VIPR_ALG4_335630648_1_300
BR/SJRP/2271/2014	VIPR_ALG4_874527269_108_407
BR/SJRP/1107/2013	VIPR_ALG4_874527267_110_409
BR/SJRP/885/2013	VIPR_ALG4_874527229_143_442
BR/SJRP/709/2013	VIPR_ALG4_874581184_113_412
BeH660409	VIPR_ALG4_335630921_1_300
31807/BR/RJ/1986	VIPR_ALG4_339623592_1_300
D1/Hu/Hyogo/NIID188/2014	VIPR_ALG4_BAQ08293_1_74_373
D1/Hu/Shizuoka/NIID181/2014	VIPR_ALG4_BAP91047_1_74_373
D1/Hu/Chiba/NIID153/2014	VIPR_ALG4_BAP91046_1_74_373
D1/Hu/Tokyo/NIID149/2014	VIPR_ALG4_BAP91045_1_74_373
D1/Hu/Tokyo/NIID111/2014	VIPR_ALG4_BAP91044_1_74_373
D1/Hu/Saitama/NIID100/2014	VIPR_ALG4_BAP91043_1_74_373
D1/hu/Seychelles/NIID41/2003	VIPR_ALG4_BAD74042_1_95_394
D1/Taiwan/900PT0407a	VIPR_ALG4_ATD12163_1_73_372
D1/Taiwan/709TN0706a	VIPR_ALG4_ATD12164_1_73_372
D1/Taiwan/114TP1611a	VIPR_ALG4_AUA17936_1_73_372
D1/Philippines/1610cTw	VIPR_ALG4_AUA17937_1_73_372
D1/Taiwan/813KH9809b	VIPR_ALG4_AUA17938_1_73_372
00099_S	VIPR_ALG4_AUN35114_1_60_359
D1/IND/PUNE/IRSHA_04	VIPR_ALG4_AVW85323_1_1_264
D1/IND/PUNE/IRSHA_05	VIPR_ALG4_AVW85324_1_11_310
D1/IND/PUNE/IRSHA_06	VIPR_ALG4_AVW85325_1_11_310
D1/IND/PUNE/IRSHA_07	VIPR_ALG4_AVW85326_1_11_310
D1/IND/PUNE/IRSHA_08	VIPR_ALG4_AVW85327_1_11_310
2016_Singapore_DENV_1_NPHL	VIPR_ALG4_AWI64265_1_86_385
3083	VIPR_ALG4_ASD49619_1_95_394
DENV_1/MX/InDRE_4A/2013	VIPR_ALG4_ATG84980_1_1_300
DENV_1/MX/InDRE_8C/2013	VIPR_ALG4_ATG84979_1_1_300
DENV_1/MX/InDRE_9A/2013	VIPR_ALG4_ATG84983_1_1_300
DENV_1/MX/InDRE_18B/2012	VIPR_ALG4_ATG84985_1_1_300
DENV_1/MX/InDRE_22A/2012	VIPR_ALG4_ATG84987_1_1_300
DENV_1/MX/InDRE_27B/2013	VIPR_ALG4_ATG84990_1_1_300
DENV_1/MX/InDRE_33B/2014	VIPR_ALG4_ATG84991_1_1_300
DENV_1/MX/InDRE_35B/2014	VIPR_ALG4_ATG84992_1_1_300
DENV_1/MX/InDRE_36C/2014	VIPR_ALG4_ATG84993_1_1_300
DENV_1/China/MY21_2017_	VIPR_ALG4_AUW27627_1_95_394
DENV_1/China/MY22_2017_	VIPR_ALG4_AUW27628_1_95_394
31741	VIPR_ALG4_AWV55226_1_95_394
33084	VIPR_ALG4_AWV55227_1_95_394
38661	VIPR_ALG4_AWV55228_1_95_394
03329	VIPR_ALG4_AWV55229_1_95_394
10760	VIPR_ALG4_AWV55230_1_95_394
06038	VIPR_ALG4_AWV55231_1_95_394
08355	VIPR_ALG4_AWV55232_1_95_394
09076	VIPR_ALG4_AWV55233_1_95_394
09063	VIPR_ALG4_AWV55234_1_95_394
11777	VIPR_ALG4_AWV55235_1_95_394
05044	VIPR_ALG4_AWV55236_1_95_394
13250	VIPR_ALG4_AWV55237_1_95_394
14455	VIPR_ALG4_AWV55238_1_95_394
22125	VIPR_ALG4_AWV55239_1_95_394
29793	VIPR_ALG4_AWV55240_1_95_394
44137	VIPR_ALG4_AWV55241_1_95_394
30014	VIPR_ALG4_AWV55244_1_95_394
46407	VIPR_ALG4_AWV55242_1_95_394
52742	VIPR_ALG4_AWV55243_1_95_394
03720	VIPR_ALG4_AWV55245_1_95_394
42876	VIPR_ALG4_AWV55198_1_95_394
11887	VIPR_ALG4_AWV55199_1_95_394
18806	VIPR_ALG4_AWV55200_1_95_394
21285	VIPR_ALG4_AWV55201_1_95_394
29368	VIPR_ALG4_AWV55202_1_95_394
32089	VIPR_ALG4_AWV55203_1_95_394
35737	VIPR_ALG4_AWV55204_1_95_394
42373	VIPR_ALG4_AWV55205_1_95_394
44692	VIPR_ALG4_AWV55206_1_95_394
49862	VIPR_ALG4_AWV55207_1_95_394
13160	VIPR_ALG4_AWV55208_1_95_394
17168	VIPR_ALG4_AWV55209_1_95_394
26424	VIPR_ALG4_AWV55210_1_95_394
34645	VIPR_ALG4_AWV55211_1_95_394
35068	VIPR_ALG4_AWV55212_1_95_394
42381	VIPR_ALG4_AWV55213_1_95_394
50458	VIPR_ALG4_AWV55214_1_95_394
05538	VIPR_ALG4_AWV55215_1_95_394
07724	VIPR_ALG4_AWV55216_1_95_394
09200	VIPR_ALG4_AWV55217_1_95_394
20587	VIPR_ALG4_AWV55218_1_95_394
21653	VIPR_ALG4_AWV55219_1_95_394
23136	VIPR_ALG4_AWV55220_1_95_394
23771	VIPR_ALG4_AWV55221_1_95_394
25333	VIPR_ALG4_AWV55222_1_95_394
28041	VIPR_ALG4_AWV55223_1_95_394
30629	VIPR_ALG4_AWV55224_1_95_394
31633	VIPR_ALG4_AWV55225_1_95_394
25657	VIPR_ALG4_AWV55256_1_95_394
31808	VIPR_ALG4_AWV55257_1_95_394
31460	VIPR_ALG4_AWV55258_1_95_394
34427	VIPR_ALG4_AWV55259_1_95_394
42327	VIPR_ALG4_AWV55260_1_95_394
44259	VIPR_ALG4_AWV55261_1_95_394
48555	VIPR_ALG4_AWV55262_1_95_394
51870	VIPR_ALG4_AWV55263_1_95_394
05486	VIPR_ALG4_AWV55246_1_95_394
05372	VIPR_ALG4_AWV55247_1_95_394
05696	VIPR_ALG4_AWV55248_1_95_394
07980	VIPR_ALG4_AWV55249_1_95_394
07581	VIPR_ALG4_AWV55250_1_95_394
08826	VIPR_ALG4_AWV55251_1_95_394
09778	VIPR_ALG4_AWV55252_1_95_394
13085	VIPR_ALG4_AWV55253_1_95_394
15628	VIPR_ALG4_AWV55254_1_95_394
19492	VIPR_ALG4_AWV55255_1_95_394
2010_1806	VIPR_ALG4_AYD78166_1_97_396
09041/DENV_1/GZ/2017	VIPR_ALG4_AYN74343_1_94_393
DENV_1/China/YN/DGRL_6_2014_	VIPR_ALG4_ARO78348_1_97_396
DENV_1/China/YN/DGRL_32_2014_	VIPR_ALG4_ARO78349_1_97_396
DENV_1/China/YN/DGRL_49_2014_	VIPR_ALG4_ARO78350_1_97_396
DENV_1/China/YN/DGRL_157_2014_	VIPR_ALG4_ARO78351_1_97_396
DENV_1/China/YN/DGRL_161_2014_	VIPR_ALG4_ARO78352_1_97_396
DENV_1/China/YN/DGRL_177_2014_	VIPR_ALG4_ARO78353_1_97_396
DENV_1/China/YN/YNH12__2013_	VIPR_ALG4_ARO78354_1_97_396
DENV_1/China/YN/YNH22__2013_	VIPR_ALG4_ARO78355_1_97_396
DENV_1/China/YN/15DGR4__2015_	VIPR_ALG4_ARO78342_1_97_396
DENV_1/China/YN/15DGR7__2015_	VIPR_ALG4_ARO78343_1_97_396
DENV_1/China/YN/15DGR55__2015_	VIPR_ALG4_ARO78344_1_97_396
DENV_1/China/YN/GM1502__2015_	VIPR_ALG4_ARO78345_1_97_396
DENV_1/China/YN/GM1503_2015_	VIPR_ALG4_ARO78346_1_97_396
DENV_1/China/YN/LC1502_2015_	VIPR_ALG4_ARO78347_1_97_396
Den224	VIPR_ALG4_QCE20778_1_81_380
Den231	VIPR_ALG4_QCE20779_1_81_380
Den8	VIPR_ALG4_QCE20780_1_81_380
Den83	VIPR_ALG4_QCE20781_1_81_380
Den_87	VIPR_ALG4_QCE20782_1_81_380
Den40	VIPR_ALG4_QCE20783_1_81_380
Den69	VIPR_ALG4_QCE20784_1_81_380
Den116	VIPR_ALG4_QCE20785_1_81_380
Den136	VIPR_ALG4_QCE20786_1_81_380
Den163	VIPR_ALG4_QCE20787_1_81_380
Den208	VIPR_ALG4_QCE20788_1_81_380
Den212	VIPR_ALG4_QCE20789_1_81_380
Den218	VIPR_ALG4_QCE20790_1_81_380
Den7	VIPR_ALG4_QCE20791_1_81_380
B101520100912	VIPR_ALG4_QCE20951_1_1_264
B101580101512	VIPR_ALG4_QCE20952_1_1_264
B101580106312	VIPR_ALG4_QCE20953_1_1_264
DENV_1/VN/BID_V1862/2008	VIPR_ALG4_209976692_55_354
DENV_1/VN/BID_V823/2006	VIPR_ALG4_169144420_73_372
DENV_1/VN/BID_V932/2007	VIPR_ALG4_169143740_73_372
DENV_1/VN/BID_V1809/2007	VIPR_ALG4_209976660_73_372
DENV_1/VN/BID_V1972/2008	VIPR_ALG4_209976822_73_372
DENV_1/VN/BID_V1792/2007	VIPR_ALG4_221070525_72_371
DENV_1/VN/BID_V1825/2007	VIPR_ALG4_209976670_61_360
DENV_1/VN/BID_V1912/2008	VIPR_ALG4_209976744_73_372
DENV_1/VN/BID_V1965/2008	VIPR_ALG4_209976810_73_372
DENV_1/VN/BID_V991/2006	VIPR_ALG4_169143856_73_372
DENV_1/VN/BID_V831/2006	VIPR_ALG4_169144436_73_372
DENV_1/VN/BID_V986/2006	VIPR_ALG4_169143846_73_372
DENV_1/VN/BID_V959/2007	VIPR_ALG4_169143794_73_372
DENV_1/VN/BID_V768/2003	VIPR_ALG4_169144366_73_372
DENV_1/VN/BID_V790/2007	VIPR_ALG4_169144218_73_372
DENV_1/VN/BID_V967/2007	VIPR_ALG4_169143810_73_372
DENV_1/VN/BID_V1795/2007	VIPR_ALG4_221070530_73_372
DENV_1/VN/BID_V798/2006	VIPR_ALG4_169143672_73_372
DENV_1/VN/BID_V1958/2008	VIPR_ALG4_209976802_73_372
DENV_1/VN/BID_V1896/2007	VIPR_ALG4_209976720_73_372
DENV_1/VN/BID_V942/2007	VIPR_ALG4_169143760_73_372
DENV_1/VN/BID_V803/2006	VIPR_ALG4_169144380_73_372
DENV_1/VN/BID_V785/2007	VIPR_ALG4_169144208_73_372
DENV_1/VN/BID_V969/2007	VIPR_ALG4_169143814_73_372
DENV_1/VN/BID_V795/2006	VIPR_ALG4_169143666_73_372
DENV_1/VN/BID_V954/2007	VIPR_ALG4_169143784_73_372
DENV_1/VN/BID_V780/2006	VIPR_ALG4_169144198_73_372
DENV_1/VN/BID_V1846/2008	VIPR_ALG4_221070569_59_358
DENV_1/VN/BID_V1842/2008	VIPR_ALG4_221070565_57_356
DENV_1/VN/BID_V1834/2007	VIPR_ALG4_221070554_64_363
DENV_1/VN/BID_V937/2007	VIPR_ALG4_169143750_73_372
DENV_1/VN/BID_V995/2006	VIPR_ALG4_169143864_73_372
DENV_1/VN/BID_V1918/2008	VIPR_ALG4_209976754_73_372
DENV_1/VN/BID_V1922/2008	VIPR_ALG4_221070613_73_372
DENV_1/VN/BID_V1927/2008	VIPR_ALG4_209976768_73_372
DENV_1/VN/BID_V1974/2008	VIPR_ALG4_209976824_73_372
DENV_1/VN/BID_V949/2007	VIPR_ALG4_169143774_73_372
DENV_1/VN/BID_V955/2007	VIPR_ALG4_169143786_73_372
DENV_1/VN/BID_V1967/2008	VIPR_ALG4_209976814_73_372
DENV_1/VN/BID_V1951/2008	VIPR_ALG4_209976792_71_370
DENV_1/VN/BID_V814/2006	VIPR_ALG4_169144402_73_372
DENV_1/VN/BID_V1841/2008	VIPR_ALG4_209976678_55_354
DENV_1/VN/BID_V1832/2007	VIPR_ALG4_221070552_73_372
DENV_1/VN/BID_V933/2007	VIPR_ALG4_169143742_73_372
DENV_1/VN/BID_V800/2006	VIPR_ALG4_169144374_73_372
DENV_1/VN/BID_V819/2006	VIPR_ALG4_169144412_73_372
DENV_1/VN/BID_V1861/2007	VIPR_ALG4_221070587_73_372
DENV_1/VN/BID_V1878/2008	VIPR_ALG4_209976704_73_372
DENV_1/VN/BID_V1923/2008	VIPR_ALG4_209976762_73_372
DENV_1/VN/BID_V1797/2007	VIPR_ALG4_209976648_59_358
DENV_1/VN/BID_V981/2006	VIPR_ALG4_169143836_73_372
DENV_1/VN/BID_V818/2006	VIPR_ALG4_169144410_73_372
DENV_1/VN/BID_V786/2007	VIPR_ALG4_169144210_73_372
DENV_1/VN/BID_V1932/2008	VIPR_ALG4_209976772_73_372
DENV_1/VN/BID_V1812/2007	VIPR_ALG4_209976662_61_360
DENV_1/VN/BID_V1830/2007	VIPR_ALG4_209976674_57_356
DENV_1/VN/BID_V1822/2007	VIPR_ALG4_221070190_73_372
DENV_1/VN/BID_V1802/2007	VIPR_ALG4_221070536_73_372
DENV_1/VN/BID_V931/2003	VIPR_ALG4_169143738_73_372
DENV_1/VN/BID_V960/2007	VIPR_ALG4_169143796_73_372
DENV_1/VN/BID_V1915/2008	VIPR_ALG4_209976750_73_372
DENV_1/VN/BID_V1937/2008	VIPR_ALG4_221070621_73_372
DENV_1/VN/BID_V809/2006	VIPR_ALG4_169144392_73_372
DENV_1/VN/BID_V945/2007	VIPR_ALG4_169143766_73_372
DENV_1/VN/BID_V1971/2008	VIPR_ALG4_209976820_73_372
DF01_HUB01021093	VIPR_ALG4_211908644_95_394
DENV_1/VN/BID_V963/2007	VIPR_ALG4_169143802_73_372
DENV_1/VN/BID_V808/2006	VIPR_ALG4_169144390_73_372
DENV_1/VN/BID_V824/2006	VIPR_ALG4_169144422_73_372
DENV_1/VN/BID_V982/2006	VIPR_ALG4_169143838_73_372
DENV_1/VN/BID_V1920/2007	VIPR_ALG4_209976758_73_372
DENV_1/VN/BID_V1962/2008	VIPR_ALG4_209976808_73_372
DENV_1/VN/BID_V1820/2007	VIPR_ALG4_221070546_73_372
DENV_1/VN/BID_V968/2007	VIPR_ALG4_169143812_73_372
DENV_1/VN/BID_V1949/2008	VIPR_ALG4_209976788_73_372
DENV_1/VN/BID_V784/2007	VIPR_ALG4_169144206_73_372
DENV_1/VN/BID_V970/2007	VIPR_ALG4_169143816_73_372
DENV_1/VN/BID_V987/2006	VIPR_ALG4_169143848_73_372
DENV_1/VN/BID_V948/2007	VIPR_ALG4_169143772_73_372
DENV_1/VN/BID_V1888/2007	VIPR_ALG4_221070601_73_372
DENV_1/VN/BID_V984/2006	VIPR_ALG4_169143842_73_372
DENV_1/VN/BID_V992/2006	VIPR_ALG4_169143858_73_372
DENV_1/VN/BID_V828/2006	VIPR_ALG4_169144430_73_372
DENV_1/VN/BID_V941/2007	VIPR_ALG4_169143758_73_372
DENV_1/VN/BID_V796/2006	VIPR_ALG4_169143668_73_372
DENV_1/VN/BID_V769/2003	VIPR_ALG4_169144368_73_372
DENV_1/VN/BID_V804/2006	VIPR_ALG4_169144382_73_372
DENV_1/VN/BID_V1917/2007	VIPR_ALG4_209976752_73_372
DENV_1/VN/BID_V1883/2007	VIPR_ALG4_221070200_57_356
DENV_1/VN/BID_V1839/2007	VIPR_ALG4_209976676_57_356
DENV_1/VN/BID_V813/2006	VIPR_ALG4_169144400_73_372
DENV_1/VN/BID_V956/2007	VIPR_ALG4_169143788_73_372
DENV_1/VN/BID_V783/2007	VIPR_ALG4_169144204_73_372
DENV_1/VN/BID_V827/2006	VIPR_ALG4_169144428_73_372
DENV_1/VN/BID_V1948/2008	VIPR_ALG4_209976786_73_372
DENV_1/VN/BID_V1966/2008	VIPR_ALG4_209976812_73_372
DENV_1/VN/BID_V1956/2008	VIPR_ALG4_209976800_68_367
DENV_1/VN/BID_V951/2007	VIPR_ALG4_169143778_73_372
DENV_1/VN/BID_V975/2006	VIPR_ALG4_169143824_73_372
DENV_1/VN/BID_V1892/2007	VIPR_ALG4_221070607_59_358
DENV_1/VN/BID_V1854/2007	VIPR_ALG4_221070577_73_372
DENV_1/VN/BID_V1935/2008	VIPR_ALG4_209976774_73_372
DENV_1/VN/BID_V978/2006	VIPR_ALG4_169143830_73_372
DENV_1/VN/BID_V1977/2008	VIPR_ALG4_221070633_73_372
DENV_1/VN/BID_V832/2006	VIPR_ALG4_169144438_73_372
DENV_1/VN/BID_V1921/2008	VIPR_ALG4_209976760_73_372
DENV_1/VN/BID_V801/2006	VIPR_ALG4_169144376_73_372
DENV_1/VN/BID_V1961/2008	VIPR_ALG4_209976806_73_372
DENV_1/VN/BID_V936/2007	VIPR_ALG4_169143748_73_372
DENV_1/VN/BID_V1890/2007	VIPR_ALG4_209976716_62_361
DENV_1/VN/BID_V789/2007	VIPR_ALG4_169144216_73_372
DENV_1/VN/BID_V1879/2007	VIPR_ALG4_209976706_63_362
DENV_1/VN/BID_V1849/2007	VIPR_ALG4_209976684_73_372
DENV_1/VN/BID_V1799/2007	VIPR_ALG4_209976650_59_358
DENV_1/VN/BID_V1975/2008	VIPR_ALG4_221070629_73_372
DENV_1/VN/BID_V1850/2007	VIPR_ALG4_221070252_73_372
DENV_1/VN/BID_V1945/2008	VIPR_ALG4_221070623_73_372
DENV_1/VN/BID_V940/2007	VIPR_ALG4_169143756_73_372
DENV_1/VN/BID_V787/2007	VIPR_ALG4_169144212_73_372
DENV_1/VN/BID_V1902/2008	VIPR_ALG4_209976730_73_372
DENV_1/VN/BID_V1823/2007	VIPR_ALG4_221070548_63_362
DENV_1/VN/BID_V1811/2007	VIPR_ALG4_221070542_56_355
DENV_1/VN/BID_V1941/2008	VIPR_ALG4_209976780_68_367
DENV_1/VN/BID_V1926/2008	VIPR_ALG4_221070615_73_372
DENV_1/VN/BID_V812/2006	VIPR_ALG4_169144398_73_372
DENV_1/VN/BID_V1925/2008	VIPR_ALG4_209976766_73_372
DENV_1/VN/BID_V983/2006	VIPR_ALG4_169143840_73_372
DGVgz01	VIPR_ALG4_162957282_95_394
DENV_1/VN/BID_V1919/2007	VIPR_ALG4_209976756_73_372
DENV_1/VN/BID_V1860/2007	VIPR_ALG4_221070585_73_372
DENV_1/VN/BID_V820/2006	VIPR_ALG4_169144414_73_372
DENV_1/VN/BID_V834/2006	VIPR_ALG4_169144442_73_372
DENV_1/VN/BID_V993/2006	VIPR_ALG4_169143860_73_372
DENV_1/VN/BID_V1838/2007	VIPR_ALG4_221070561_73_372
DENV_1/VN/BID_V965/2007	VIPR_ALG4_169143806_73_372
DENV_1/VN/BID_V935/2006	VIPR_ALG4_169143746_73_372
DENV_1/VN/BID_V792/2007	VIPR_ALG4_169144222_73_372
DENV_1/VN/BID_V1955/2008	VIPR_ALG4_209976798_73_372
DENV_1/VN/BID_V829/2006	VIPR_ALG4_169144432_73_372
DENV_1/VN/BID_V825/2006	VIPR_ALG4_169144424_73_372
DENV_1/VN/BID_V797/2006	VIPR_ALG4_169143670_73_372
DENV_1/VN/BID_V961/2007	VIPR_ALG4_169143798_73_372
DENV_1/VN/BID_V1970/2008	VIPR_ALG4_209976818_73_372
DENV_1/VN/BID_V805/2006	VIPR_ALG4_169144384_73_372
DENV_1/VN/BID_V1875/2007	VIPR_ALG4_209976702_57_356
DENV_1/VN/BID_V979/2006	VIPR_ALG4_169143832_73_372
DENV_1/VN/BID_V976/2006	VIPR_ALG4_169143826_73_372
DENV_1/VN/BID_V1947/2008	VIPR_ALG4_209976784_73_372
DENV_1/VN/BID_V947/2007	VIPR_ALG4_169143770_73_372
DENV_1/VN/BID_V1889/2007	VIPR_ALG4_221070603_60_359
DENV_1/VN/BID_V807/2006	VIPR_ALG4_169144388_73_372
DENV_1/VN/BID_V1851/2007	VIPR_ALG4_221070574_73_372
DENV_1/VN/BID_V816/2006	VIPR_ALG4_169144406_73_372
DENV_1/VN/BID_V1826/2007	VIPR_ALG4_209976672_57_356
DENV_1/VN/BID_V944/2007	VIPR_ALG4_169143764_73_372
DENV_1/VN/BID_V833/2006	VIPR_ALG4_169144440_73_372
DENV_1/VN/BID_V1806/2007	VIPR_ALG4_209976654_59_358
DENV_1/VN/BID_V1898/2008	VIPR_ALG4_209976722_62_361
DENV_1/VN/BID_V988/2006	VIPR_ALG4_169143850_73_372
DENV_1/VN/BID_V1836/2007	VIPR_ALG4_221070556_73_372
DENV_1/VN/BID_V811/2006	VIPR_ALG4_169144396_73_372
DENV_1/VN/BID_V788/2007	VIPR_ALG4_169144214_73_372
DENV_1/VN/BID_V1870/2007	VIPR_ALG4_221070592_73_372
DENV_1/VN/BID_V1931/2007	VIPR_ALG4_221070617_73_372
DENV_1/VN/BID_V972/2007	VIPR_ALG4_169143818_73_372
DENV_1/VN/BID_V770/2003	VIPR_ALG4_169144370_73_372
DENV_1/VN/BID_V1924/2008	VIPR_ALG4_209976764_73_372
DENV_1/VN/BID_V974/2006	VIPR_ALG4_169143822_73_372
DENV_1/VN/BID_V952/2007	VIPR_ALG4_169143780_73_372
DENV_1/VN/BID_V939/2007	VIPR_ALG4_169143754_73_372
DENV_1/VN/BID_V1960/2008	VIPR_ALG4_209976804_73_372
DENV_1/VN/BID_V966/2007	VIPR_ALG4_169143808_73_372
DENV_1/VN/BID_V1813/2007	VIPR_ALG4_209976664_79_378
DENV_1/VN/BID_V957/2007	VIPR_ALG4_169143790_73_372
DENV_1/VN/BID_V964/2007	VIPR_ALG4_169143804_73_372
DENV_1/VN/BID_V1793/2007	VIPR_ALG4_221070527_73_372
DENV_1/VN/BID_V1976/2008	VIPR_ALG4_221070631_73_372
DENV_1/VN/BID_V1909/2008	VIPR_ALG4_209976742_73_372
DENV_1/VN/BID_V1904/2008	VIPR_ALG4_209976732_73_372
DENV_1/VN/BID_V806/2006	VIPR_ALG4_169144386_73_372
DENV_1/VN/BID_V962/2007	VIPR_ALG4_169143800_73_372
DENV_1/VN/BID_V815/2006	VIPR_ALG4_169144404_73_372
DENV_1/VN/BID_V1939/2008	VIPR_ALG4_209976776_73_372
DENV_1/VN/BID_V1885/2007	VIPR_ALG4_209976714_54_353
DENV_1/VN/BID_V1901/2008	VIPR_ALG4_209976728_73_372
DENV_1/VN/BID_V821/2006	VIPR_ALG4_169144416_73_372
DENV_1/VN/BID_V826/2006	VIPR_ALG4_169144426_73_372
DENV_1/VN/BID_V977/2006	VIPR_ALG4_169143828_73_372
DENV_1/VN/BID_V1840/2008	VIPR_ALG4_221070563_72_371
DENV_1/VN/BID_V1805/2007	VIPR_ALG4_221070538_65_364
DENV_1/VN/BID_V1968/2008	VIPR_ALG4_209976816_73_372
DENV_1/VN/BID_V994/2006	VIPR_ALG4_169143862_73_372
DENV_1/VN/BID_V1798/2007	VIPR_ALG4_221070532_73_372
DENV_1/VN/BID_V1855/2007	VIPR_ALG4_221070196_57_356
DENV_1/VN/BID_V990/2006	VIPR_ALG4_169143854_73_372
DENV_1/VN/BID_V830/2006	VIPR_ALG4_169144434_73_372
DENV_1/VN/BID_V938/2007	VIPR_ALG4_169143752_73_372
DENV_1/VN/BID_V973/2007	VIPR_ALG4_169143820_73_372
DENV_1/VN/BID_V943/2007	VIPR_ALG4_169143762_73_372
DENV_1/VN/BID_V950/2007	VIPR_ALG4_169143776_73_372
DENV_1/VN/BID_V793/2006	VIPR_ALG4_169143662_73_372
DENV_1/VN/BID_V1859/2007	VIPR_ALG4_221070583_73_372
DENV_1/VN/BID_V1954/2008	VIPR_ALG4_209976796_73_372
DENV_1/VN/BID_V953/2007	VIPR_ALG4_169143782_73_372
DENV_1/VN/BID_V802/2006	VIPR_ALG4_169144378_73_372
DENV_1/VN/BID_V782/2007	VIPR_ALG4_169144202_73_372
DENV_1/VN/BID_V794/2006	VIPR_ALG4_169143664_73_372
DENV_1/VN/BID_V799/2006	VIPR_ALG4_169144372_73_372
DENV_1/VN/BID_V791/2007	VIPR_ALG4_169144220_73_372
DENV_1/VN/BID_V1866/2007	VIPR_ALG4_209976696_54_353
DENV_1/VN/BID_V996/2006	VIPR_ALG4_169143866_73_372
DENV_1/VN/BID_V1867/2007	VIPR_ALG4_221070589_73_372
DENV_1/VN/BID_V1843/2008	VIPR_ALG4_209976680_57_356
DENV_1/VN/BID_V1791/2007	VIPR_ALG4_209976646_69_368
DENV_1/VN/BID_V1856/2007	VIPR_ALG4_209976688_59_358
DENV_1/VN/BID_V1908/2008	VIPR_ALG4_209976740_73_372
DENV_1/VN/BID_V781/2006	VIPR_ALG4_169144200_73_372
DENV_1/VN/BID_V817/2006	VIPR_ALG4_169144408_73_372
DENV_1/VN/BID_V985/2006	VIPR_ALG4_169143844_73_372
DENV_1/VN/BID_V1800/2007	VIPR_ALG4_221070534_72_371
DENV_1/VN/BID_V1814/2007	VIPR_ALG4_209976666_66_365
DENV_1/VN/BID_V1913/2008	VIPR_ALG4_209976746_73_372
DENV_1/VN/BID_V810/2006	VIPR_ALG4_169144394_73_372
DENV_1/VN/BID_V958/2007	VIPR_ALG4_169143792_73_372
DENV_1/VN/BID_V1899/2008	VIPR_ALG4_209976724_73_372
DENV_1/VN/BID_V1906/2008	VIPR_ALG4_209976736_73_372
DENV_1/VN/BID_V1940/2008	VIPR_ALG4_209976778_69_368
DENV_1/VN/BID_V1950/2008	VIPR_ALG4_209976790_73_372
DENV_1/VN/BID_V934/2007	VIPR_ALG4_169143744_73_372
DENV_1/VN/BID_V1827/2007	VIPR_ALG4_221070550_67_366
DENV_1/VN/BID_V1910/2008	VIPR_ALG4_221070611_73_372
DENV_1/VN/BID_V946/2007	VIPR_ALG4_169143768_73_372
DENV_1/VN/BID_V767/2003	VIPR_ALG4_169144364_73_372
DENV_1/VN/BID_V980/2006	VIPR_ALG4_169143834_73_372
DENV_1/VN/BID_V989/2006	VIPR_ALG4_169143852_73_372
DENV_1/VN/BID_V1887/2007	VIPR_ALG4_221070599_59_358
DENV_1/VN/BID_V1884/2008	VIPR_ALG4_209976712_59_358
DENV_1/VN/BID_V1914/2008	VIPR_ALG4_209976748_73_372
DENV_1/VN/BID_V971/2007	VIPR_ALG4_217302381_73_372
DENV_1/VN/BID_V1808/2007	VIPR_ALG4_209976658_69_368
DENV_1/VN/BID_V1907/2008	VIPR_ALG4_209976738_73_372
DENV_1/VN/BID_V822/2006	VIPR_ALG4_169144418_73_372
DENV_1/VN/BID_V1942/2008	VIPR_ALG4_209976782_73_372
DENV_1/VN/BID_V4067/2008	VIPR_ALG4_263611986_73_372
DENV_1/VN/BID_V4065/2008	VIPR_ALG4_263611980_59_358
DENV_1/VN/BID_V3903/2008	VIPR_ALG4_263611700_59_358
DENV_1/VN/BID_V4074/2008	VIPR_ALG4_263612006_66_365
DENV_1/VN/BID_V2915/2006	VIPR_ALG4_228541065_73_372
DENV_1/VN/BID_V4071/2008	VIPR_ALG4_263612000_60_359
DENV_1/VN/BID_V2836/2004	VIPR_ALG4_228538155_73_372
DENV_1/VN/BID_V3840/2008	VIPR_ALG4_263611560_59_358
DENV_1/VN/BID_V2751/2007	VIPR_ALG4_239840210_59_358
DENV_1/VN/BID_V2897/2006	VIPR_ALG4_239840364_73_372
DENV_1/VN/BID_V2783/2007	VIPR_ALG4_239840264_73_372
DENV_1/VN/BID_V2805/2007	VIPR_ALG4_228537696_59_358
DENV_1/VN/BID_V4030/2008	VIPR_ALG4_263611895_73_372
DENV_1/VN/BID_V2826/2003	VIPR_ALG4_228537950_57_356
DENV_1/VN/BID_V2792/2007	VIPR_ALG4_239840282_73_372
DENV_1/VN/BID_V2860/2006	VIPR_ALG4_228540062_63_362
DENV_1/VN/BID_V3876/2008	VIPR_ALG4_263611654_73_372
DENV_1/VN/BID_V3890/2008	VIPR_ALG4_263611683_59_358
DENV_1/VN/BID_V3963/2008	VIPR_ALG4_263611753_59_358
DENV_1/VN/BID_V2863/2006	VIPR_ALG4_228540148_73_372
DENV_1/VN/BID_V2764/2007	VIPR_ALG4_239840234_73_372
DENV_1/VN/BID_V3959/2008	VIPR_ALG4_263611742_73_372
DENV_1/VN/BID_V2815/2007	VIPR_ALG4_239840304_58_357
DENV_1/VN/BID_V2876/2006	VIPR_ALG4_228540359_55_354
DENV_1/VN/BID_V2784/2007	VIPR_ALG4_239840266_62_361
DENV_1/VN/BID_V2708/2006	VIPR_ALG4_228537034_73_372
DENV_1/VN/BID_V2799/2007	VIPR_ALG4_239840294_73_372
DENV_1/VN/BID_V2819/2007	VIPR_ALG4_228537860_73_372
DENV_1/VN/BID_V3987/2008	VIPR_ALG4_263611807_61_360
DENV_1/VN/BID_V2896/2006	VIPR_ALG4_228540654_57_356
DENV_1/VN/BID_V4021/2008	VIPR_ALG4_263611877_73_372
DENV_1/VN/BID_V2742/2007	VIPR_ALG4_228539654_73_372
DENV_1/VN/BID_V2714/2006	VIPR_ALG4_228537190_73_372
DENV_1/VN/BID_V2695/2006	VIPR_ALG4_228536693_73_372
DENV_1/VN/BID_V2791/2007	VIPR_ALG4_239840280_73_372
DENV_1/VN/BID_V2885/2006	VIPR_ALG4_239840354_73_372
DENV_1/VN/BID_V3842/2008	VIPR_ALG4_263611563_58_357
DENV_1/VN/BID_V2730/2007	VIPR_ALG4_228539466_60_359
DENV_1/VN/BID_V3869/2008	VIPR_ALG4_263611636_64_363
DENV_1/VN/BID_V3847/2008	VIPR_ALG4_263611578_56_355
DENV_1/VN/BID_V4006/2008	VIPR_ALG4_263611837_68_367
DENV_1/VN/BID_V2888/2006	VIPR_ALG4_228540453_73_372
DENV_1/VN/BID_V4038/2008	VIPR_ALG4_263611913_59_358
DENV_1/VN/BID_V3938/2008	VIPR_ALG4_263611724_73_372
DENV_1/VN/BID_V2702/2006	VIPR_ALG4_228536858_73_372
DENV_1/VN/BID_V4051/2008	VIPR_ALG4_263611942_55_354
DENV_1/VN/BID_V2740/2007	VIPR_ALG4_228539592_73_372
DENV_1/VN/BID_V2868/2006	VIPR_ALG4_228540263_73_372
DENV_1/VN/BID_V3990/2008	VIPR_ALG4_263611813_64_363
DENV_1/VN/BID_V2722/2007	VIPR_ALG4_228539240_57_356
DENV_1/VN/BID_V2902/2006	VIPR_ALG4_239840368_73_372
DENV_1/VN/BID_V4083/2008	VIPR_ALG4_263612022_73_372
DENV_1/VN/BID_V2710/2006	VIPR_ALG4_228537101_73_372
DENV_1/VN/BID_V3997/2008	VIPR_ALG4_263611828_59_358
DENV_1/VN/BID_V3945/2008	VIPR_ALG4_263611736_59_358
DENV_1/VN/BID_V3899/2008	VIPR_ALG4_263611689_73_372
DENV_1/VN/BID_V2733/2007	VIPR_ALG4_259496245_73_372
DENV_1/VN/BID_V3905/2008	VIPR_ALG4_263611706_73_372
DENV_1/VN/BID_V3885/2008	VIPR_ALG4_263611669_60_359
DENV_1/VN/BID_V2908/2006	VIPR_ALG4_228540916_62_361
DENV_1/VN/BID_V2829/2003	VIPR_ALG4_228538017_59_358
DENV_1/VN/BID_V4018/2008	VIPR_ALG4_263611868_62_361
DENV_1/VN/BID_V3977/2008	VIPR_ALG4_263611772_73_372
DENV_1/VN/BID_V2686/2006	VIPR_ALG4_228536564_73_372
DENV_1/VN/BID_V2795/2007	VIPR_ALG4_239840286_73_372
DENV_1/VN/BID_V4027/2008	VIPR_ALG4_263611889_58_357
DENV_1/VN/BID_V2856/2005	VIPR_ALG4_228540001_64_363
DENV_1/VN/BID_V2890/2006	VIPR_ALG4_239840360_73_372
DENV_1/VN/BID_V2846/2005	VIPR_ALG4_239840332_73_372
DENV_1/VN/BID_V3878/2008	VIPR_ALG4_263611657_51_350
DENV_1/VN/BID_V2814/2007	VIPR_ALG4_228537800_73_372
DENV_1/VN/BID_V2726/2007	VIPR_ALG4_228539338_57_356
DENV_1/VN/BID_V4064/2008	VIPR_ALG4_263611977_61_360
DENV_1/VN/BID_V2796/2007	VIPR_ALG4_239840288_73_372
DENV_1/VN/BID_V2878/2006	VIPR_ALG4_239840344_73_372
DENV_1/VN/BID_V3872/2008	VIPR_ALG4_263611645_52_351
DENV_1/VN/BID_V2820/2007	VIPR_ALG4_239840310_73_372
DENV_1/VN/BID_V2800/2007	VIPR_ALG4_228537573_73_372
DENV_1/VN/BID_V3853/2008	VIPR_ALG4_263611590_58_357
DENV_1/VN/BID_V3865/2008	VIPR_ALG4_263611622_73_372
DENV_1/VN/BID_V2852/2005	VIPR_ALG4_228539873_73_372
DENV_1/VN/BID_V4041/2008	VIPR_ALG4_263611924_58_357
DENV_1/VN/BID_V2900/2006	VIPR_ALG4_228540720_73_372
DENV_1/VN/BID_V2786/2007	VIPR_ALG4_239840270_72_371
DENV_1/VN/BID_V3881/2008	VIPR_ALG4_263611663_59_358
DENV_1/VN/BID_V4085/2008	VIPR_ALG4_263612028_63_362
DENV_1/VN/BID_V2770/2007	VIPR_ALG4_239840246_73_372
DENV_1/VN/BID_V4020/2008	VIPR_ALG4_263611874_59_358
DENV_1/VN/BID_V3863/2008	VIPR_ALG4_263611616_73_372
DENV_1/VN/BID_V2911/2006	VIPR_ALG4_228540972_73_372
DENV_1/VN/BID_V3937/2008	VIPR_ALG4_263611720_63_362
DENV_1/VN/BID_V4008/2008	VIPR_ALG4_263611843_61_360
DENV_1/VN/BID_V2854/2005	VIPR_ALG4_228539933_70_369
DENV_1/VN/BID_V2776/2007	VIPR_ALG4_239840256_73_372
DENV_1/VN/BID_V4059/2008	VIPR_ALG4_263611971_52_351
DENV_1/VN/BID_V2837/2004	VIPR_ALG4_239840324_73_372
DENV_1/VN/BID_V2757/2007	VIPR_ALG4_239840220_73_372
DENV_1/VN/BID_V2774/2007	VIPR_ALG4_239840252_73_372
DENV_1/VN/BID_V2696/2006	VIPR_ALG4_228536699_73_372
DENV_1/VN/BID_V4069/2008	VIPR_ALG4_263611993_58_357
DENV_1/VN/BID_V2736/2007	VIPR_ALG4_228542915_55_354
DENV_1/VN/BID_V3871/2008	VIPR_ALG4_263611642_64_363
DENV_1/VN/BID_V2810/2007	VIPR_ALG4_239840300_73_372
DENV_1/VN/BID_V4015/2008	VIPR_ALG4_263611859_65_364
DENV_1/VN/BID_V2884/2006	VIPR_ALG4_239840352_73_372
DENV_1/VN/BID_V2698/2006	VIPR_ALG4_228536728_73_372
DENV_1/VN/BID_V2803/2007	VIPR_ALG4_228537636_73_372
DENV_1/VN/BID_V2807/2007	VIPR_ALG4_259496253_73_372
DENV_1/VN/BID_V3965/2008	VIPR_ALG4_263611758_73_372
DENV_1/VN/BID_V2754/2007	VIPR_ALG4_239840214_73_372
DENV_1/VN/BID_V2794/2007	VIPR_ALG4_228537543_63_362
DENV_1/VN/BID_V2797/2007	VIPR_ALG4_239840290_73_372
DENV_1/VN/BID_V2816/2007	VIPR_ALG4_239840306_73_372
DENV_1/VN/BID_V2861/2006	VIPR_ALG4_228540091_73_372
DENV_1/VN/BID_V2806/2007	VIPR_ALG4_259496251_73_372
DENV_1/VN/BID_V3983/2008	VIPR_ALG4_263611791_61_360
DENV_1/VN/BID_V4026/2008	VIPR_ALG4_263611886_63_362
DENV_1/VN/BID_V3874/2008	VIPR_ALG4_263611651_59_358
DENV_1/VN/BID_V1880/2007	VIPR_ALG4_228535518_59_358
DENV_1/VN/BID_V2684/2006	VIPR_ALG4_228536496_73_372
DENV_1/VN/BID_V3900/2008	VIPR_ALG4_263611692_59_358
DENV_1/VN/BID_V2808/2007	VIPR_ALG4_239840298_73_372
DENV_1/VN/BID_V3861/2008	VIPR_ALG4_263611610_60_359
DENV_1/VN/BID_V2811/2007	VIPR_ALG4_228537749_73_372
DENV_1/VN/BID_V2711/2006	VIPR_ALG4_228537128_73_372
DENV_1/VN/BID_V2773/2007	VIPR_ALG4_239840250_73_372
DENV_1/VN/BID_V4033/2008	VIPR_ALG4_263611901_73_372
DENV_1/VN/BID_V2838/2005	VIPR_ALG4_228538193_73_372
DENV_1/VN/BID_V3994/2008	VIPR_ALG4_263611822_72_371
DENV_1/VN/BID_V2728/2007	VIPR_ALG4_228539402_73_372
DENV_1/VN/BID_V3867/2008	VIPR_ALG4_263611628_73_372
DENV_1/VN/BID_V3844/2008	VIPR_ALG4_263611569_73_372
DENV_1/VN/BID_V2687/2006	VIPR_ALG4_239840200_73_372
DENV_1/VN/BID_V4044/2008	VIPR_ALG4_263611933_54_353
DENV_1/VN/BID_V3846/2008	VIPR_ALG4_263611575_44_343
DENV_1/VN/BID_V3964/2008	VIPR_ALG4_263611755_41_340
DENV_1/VN/BID_V3851/2008	VIPR_ALG4_263611584_58_357
DENV_1/VN/BID_V2839/2005	VIPR_ALG4_239840326_59_358
DENV_1/VN/BID_V4056/2008	VIPR_ALG4_263611962_73_372
DENV_1/VN/BID_V2848/2005	VIPR_ALG4_228539781_73_372
DENV_1/VN/BID_V2830/2003	VIPR_ALG4_239840318_73_372
DENV_1/VN/BID_V2859/2006	VIPR_ALG4_239840336_73_372
DENV_1/VN/BID_V2752/2007	VIPR_ALG4_239840212_73_372
DENV_1/VN/BID_V2916/2006	VIPR_ALG4_228541094_73_372
DENV_1/VN/BID_V2717/2006	VIPR_ALG4_228537290_73_372
DENV_1/VN/BID_V2909/2006	VIPR_ALG4_259496257_62_361
DENV_1/VN/BID_V3898/2008	VIPR_ALG4_263611686_73_372
DENV_1/VN/BID_V3934/2008	VIPR_ALG4_263611715_33_332
DENV_1/VN/BID_V2865/2006	VIPR_ALG4_228540213_73_372
DENV_1/VN/BID_V2788/2007	VIPR_ALG4_239840274_73_372
DENV_1/VN/BID_V2762/2007	VIPR_ALG4_239840230_73_372
DENV_1/VN/BID_V2772/2007	VIPR_ALG4_228537485_59_358
DENV_1/VN/BID_V4010/2008	VIPR_ALG4_263611850_55_354
DENV_1/VN/BID_V2775/2007	VIPR_ALG4_239840254_73_372
DENV_1/VN/BID_V4088/2008	VIPR_ALG4_263612034_64_363
DENV_1/VN/BID_V2880/2006	VIPR_ALG4_239840346_73_372
DENV_1/VN/BID_V2824/2007	VIPR_ALG4_239840316_73_372
DENV_1/VN/BID_V2704/2006	VIPR_ALG4_228536928_73_372
DENV_1/VN/BID_V2907/2006	VIPR_ALG4_228540882_73_372
DENV_1/VN/BID_V2891/2006	VIPR_ALG4_228540488_73_372
DENV_1/VN/BID_V2913/2006	VIPR_ALG4_239840370_73_372
DENV_1/VN/BID_V2782/2007	VIPR_ALG4_259496249_73_372
DENV_1/VN/BID_V4005/2008	VIPR_ALG4_263611834_59_358
DENV_1/VN/BID_V3991/2008	VIPR_ALG4_263611816_61_360
DENV_1/VN/BID_V2801/2007	VIPR_ALG4_228537608_73_372
DENV_1/VN/BID_V3873/2008	VIPR_ALG4_263611648_63_362
DENV_1/VN/BID_V2771/2007	VIPR_ALG4_239840248_73_372
DENV_1/VN/BID_V3995/2008	VIPR_ALG4_263611825_73_372
DENV_1/VN/BID_V2899/2006	VIPR_ALG4_228540688_73_372
DENV_1/VN/BID_V3859/2008	VIPR_ALG4_263611604_59_358
DENV_1/VN/BID_V3975/2008	VIPR_ALG4_259496261_73_372
DENV_1/VN/BID_V2761/2007	VIPR_ALG4_239840228_73_372
DENV_1/VN/BID_V3852/2008	VIPR_ALG4_263611587_73_372
DENV_1/VN/BID_V2760/2007	VIPR_ALG4_239840226_73_372
DENV_1/VN/BID_V3940/2008	VIPR_ALG4_263611727_55_354
DENV_1/VN/BID_V2822/2007	VIPR_ALG4_239840314_73_372
DENV_1/VN/BID_V2756/2007	VIPR_ALG4_239840218_73_372
DENV_1/VN/BID_V4031/2008	VIPR_ALG4_263611898_62_361
DENV_1/VN/BID_V2809/2007	VIPR_ALG4_228537721_61_360
DENV_1/VN/BID_V2901/2006	VIPR_ALG4_259496255_73_372
DENV_1/VN/BID_V4037/2008	VIPR_ALG4_263611910_59_358
DENV_1/VN/BID_V2713/2006	VIPR_ALG4_259496243_73_372
DENV_1/VN/BID_V2823/2007	VIPR_ALG4_228537891_59_358
DENV_1/VN/BID_V2739/2007	VIPR_ALG4_228539562_63_362
DENV_1/VN/BID_V2691/2006	VIPR_ALG4_228536596_73_372
DENV_1/VN/BID_V2853/2005	VIPR_ALG4_228539903_73_372
DENV_1/VN/BID_V2738/2007	VIPR_ALG4_228539531_59_358
DENV_1/VN/BID_V2840/2005	VIPR_ALG4_239840328_73_372
DENV_1/VN/BID_V2917/2006	VIPR_ALG4_228541131_56_355
DENV_1/VN/BID_V2745/2007	VIPR_ALG4_259496247_73_372
DENV_1/VN/BID_V3889/2008	VIPR_ALG4_263611681_49_348
DENV_1/VN/BID_V4049/2008	VIPR_ALG4_263611939_54_353
DENV_1/VN/BID_V3943/2008	VIPR_ALG4_263611733_59_358
DENV_1/VN/BID_V2743/2007	VIPR_ALG4_228539685_73_372
DENV_1/VN/BID_V4007/2008	VIPR_ALG4_263611840_49_348
DENV_1/VN/BID_V2867/2006	VIPR_ALG4_228540244_73_372
DENV_1/VN/BID_V2777/2007	VIPR_ALG4_239840258_73_372
DENV_1/VN/BID_V2716/2006	VIPR_ALG4_228537257_73_372
DENV_1/VN/BID_V2768/2007	VIPR_ALG4_239840242_73_372
DENV_1/VN/BID_V2685/2006	VIPR_ALG4_228536529_73_372
DENV_1/VN/BID_V2887/2006	VIPR_ALG4_239840358_73_372
DENV_1/VN/BID_V3860/2008	VIPR_ALG4_263611607_64_363
DENV_1/VN/BID_V3907/2008	VIPR_ALG4_263611709_59_358
DENV_1/VN/BID_V2724/2007	VIPR_ALG4_228539269_73_372
DENV_1/VN/BID_V2747/2007	VIPR_ALG4_239840208_73_372
DENV_1/VN/BID_V2818/2007	VIPR_ALG4_228537833_73_372
DENV_1/VN/BID_V2765/2007	VIPR_ALG4_239840236_73_372
DENV_1/VN/BID_V4078/2008	VIPR_ALG4_263612019_55_354
DENV_1/VN/BID_V3888/2008	VIPR_ALG4_263611678_73_372
DENV_1/VN/BID_V2802/2007	VIPR_ALG4_239840296_73_372
DENV_1/VN/BID_V3935/2008	VIPR_ALG4_263611718_49_348
DENV_1/VN/BID_V3850/2008	VIPR_ALG4_263611581_73_372
DENV_1/VN/BID_V2697/2006	VIPR_ALG4_228536726_73_372
DENV_1/VN/BID_V3839/2008	VIPR_ALG4_263611557_59_358
DENV_1/VN/BID_V2881/2006	VIPR_ALG4_239840348_73_372
DENV_1/VN/BID_V3933/2008	VIPR_ALG4_263611712_53_352
DENV_1/VN/BID_V3973/2008	VIPR_ALG4_263611764_73_372
DENV_1/VN/BID_V3974/2008	VIPR_ALG4_263611766_73_372
DENV_1/VN/BID_V2842/2005	VIPR_ALG4_228539714_73_372
DENV_1/VN/BID_V2719/2006	VIPR_ALG4_228537323_73_372
DENV_1/VN/BID_V4014/2008	VIPR_ALG4_263611856_55_354
DENV_1/VN/BID_V2758/2007	VIPR_ALG4_239840222_73_372
DENV_1/VN/BID_V2893/2006	VIPR_ALG4_239840362_73_372
DENV_1/VN/BID_V2906/2006	VIPR_ALG4_228540845_73_372
DENV_1/VN/BID_V3982/2008	VIPR_ALG4_263611787_73_372
DENV_1/VN/BID_V4058/2008	VIPR_ALG4_263611968_65_364
DENV_1/VN/BID_V3866/2008	VIPR_ALG4_263611625_59_358
DENV_1/VN/BID_V2793/2007	VIPR_ALG4_239840284_73_372
DENV_1/VN/BID_V3981/2008	VIPR_ALG4_263611784_73_372
DENV_1/VN/BID_V4022/2008	VIPR_ALG4_263611880_63_362
DENV_1/VN/BID_V2709/2006	VIPR_ALG4_228537067_73_372
DENV_1/VN/BID_V2898/2006	VIPR_ALG4_239840366_73_372
DENV_1/VN/BID_V2883/2006	VIPR_ALG4_239840350_73_372
DENV_1/VN/BID_V2715/2006	VIPR_ALG4_228537224_73_372
DENV_1/VN/BID_V4055/2008	VIPR_ALG4_263611957_35_334
DENV_1/VN/BID_V2851/2005	VIPR_ALG4_228539841_59_358
DENV_1/VN/BID_V2871/2006	VIPR_ALG4_228540293_62_361
DENV_1/VN/BID_V2759/2007	VIPR_ALG4_239840224_73_372
DENV_1/VN/BID_V2700/2006	VIPR_ALG4_228536798_73_372
DENV_1/VN/BID_V4057/2008	VIPR_ALG4_263611965_61_360
DENV_1/VN/BID_V3904/2008	VIPR_ALG4_263611703_73_372
DENV_1/VN/BID_V3978/2008	VIPR_ALG4_263611775_40_339
DENV_1/VN/BID_V1871/2007	VIPR_ALG4_228535512_73_372
DENV_1/VN/BID_V2905/2006	VIPR_ALG4_228540810_59_358
DENV_1/VN/BID_V2779/2007	VIPR_ALG4_239840260_73_372
DENV_1/VN/BID_V1852/2007	VIPR_ALG4_228543293_59_358
DENV_1/VN/BID_V4084/2008	VIPR_ALG4_263612025_65_364
DENV_1/VN/BID_V2721/2006	VIPR_ALG4_228537391_56_355
DENV_1/VN/BID_V4075/2008	VIPR_ALG4_263612009_73_372
DENV_1/VN/BID_V2804/2007	VIPR_ALG4_228537668_63_362
DENV_1/VN/BID_V4073/2008	VIPR_ALG4_263612003_73_372
DENV_1/VN/BID_V2705/2006	VIPR_ALG4_228536965_73_372
DENV_1/VN/BID_V2790/2007	VIPR_ALG4_239840278_73_372
DENV_1/VN/BID_V2817/2007	VIPR_ALG4_239840308_73_372
DENV_1/VN/BID_V3992/2008	VIPR_ALG4_263611819_58_357
DENV_1/VN/BID_V2749/2007	VIPR_ALG4_228537454_73_372
DENV_1/VN/BID_V2835/2003	VIPR_ALG4_228538121_73_372
DENV_1/VN/BID_V2894/2006	VIPR_ALG4_228540551_73_372
DENV_1/VN/BID_V2732/2007	VIPR_ALG4_239840204_59_358
DENV_1/VN/BID_V4004/2008	VIPR_ALG4_263611831_58_357
DENV_1/VN/BID_V3864/2008	VIPR_ALG4_263611619_73_372
DENV_1/VN/BID_V4036/2008	VIPR_ALG4_263611907_59_358
DENV_1/VN/BID_V4042/2008	VIPR_ALG4_263611927_59_358
DENV_1/VN/BID_V3902/2008	VIPR_ALG4_263611697_62_361
DENV_1/VN/BID_V2812/2007	VIPR_ALG4_239840302_73_372
DENV_1/VN/BID_V2834/2003	VIPR_ALG4_239840322_73_372
DENV_1/VN/BID_V3960/2008	VIPR_ALG4_263611745_73_372
DENV_1/VN/BID_V2766/2007	VIPR_ALG4_239840238_73_372
DENV_1/VN/BID_V4054/2008	VIPR_ALG4_263611949_59_358
DENV_1/VN/BID_V2874/2006	VIPR_ALG4_239840340_73_372
DENV_1/VN/BID_V2694/2006	VIPR_ALG4_228536661_73_372
DENV_1/VN/BID_V2780/2007	VIPR_ALG4_239840262_73_372
DENV_1/VN/BID_V3849/2008	VIPR_ALG4_259496259_73_372
DENV_1/VN/BID_V2767/2007	VIPR_ALG4_239840240_73_372
DENV_1/VN/BID_V2912/2006	VIPR_ALG4_228540999_73_372
DENV_1/VN/BID_V2919/2006	VIPR_ALG4_228541166_73_372
DENV_1/VN/BID_V2789/2007	VIPR_ALG4_239840276_73_372
DENV_1/VN/BID_V2873/2006	VIPR_ALG4_228540327_73_372
DENV_1/VN/BID_V3968/2008	VIPR_ALG4_263611761_59_358
DENV_1/VN/BID_V2785/2007	VIPR_ALG4_239840268_73_372
DENV_1/VN/BID_V2833/2003	VIPR_ALG4_239840320_73_372
DENV_1/VN/BID_V4028/2008	VIPR_ALG4_263611892_61_360
DENV_1/VN/BID_V4039/2008	VIPR_ALG4_263611918_64_363
DENV_1/VN/BID_V2787/2007	VIPR_ALG4_239840272_73_372
DENV_1/VN/BID_V4034/2008	VIPR_ALG4_263611904_54_353
DENV_1/VN/BID_V3854/2008	VIPR_ALG4_263611593_73_372
DENV_1/VN/BID_V2720/2006	VIPR_ALG4_228537358_73_372
DENV_1/VN/BID_V4019/2008	VIPR_ALG4_263611871_59_358
DENV_1/VN/BID_V2877/2006	VIPR_ALG4_228540389_73_372
DENV_1/VN/BID_V2769/2007	VIPR_ALG4_239840244_73_372
DENV_1/VN/BID_V4066/2008	VIPR_ALG4_263611983_40_339
DENV_1/VN/BID_V2825/2003	VIPR_ALG4_228537921_59_358
DENV_1/VN/BID_V4063/2008	VIPR_ALG4_263611974_73_372
DENV_1/VN/BID_V4087/2008	VIPR_ALG4_263612031_50_349
DENV_1/VN/BID_V3962/2008	VIPR_ALG4_263611750_47_346
DENV_1/VN/BID_V2910/2006	VIPR_ALG4_228540945_73_372
DENV_1/VN/BID_V4043/2008	VIPR_ALG4_263611930_64_363
DENV_1/VN/BID_V3947/2008	VIPR_ALG4_263611739_73_372
DENV_1/VN/BID_V2850/2005	VIPR_ALG4_228539810_73_372
DENV_1/VN/BID_V2892/2006	VIPR_ALG4_228540521_55_354
DENV_1/VN/BID_V2712/2006	VIPR_ALG4_228537159_73_372
DENV_1/VN/BID_V4076/2008	VIPR_ALG4_263612013_62_361
DENV_1/VN/BID_V2903/2006	VIPR_ALG4_228540750_66_365
DENV_1/VN/BID_V2855/2005	VIPR_ALG4_228539967_60_359
DENV_1/VN/BID_V4048/2008	VIPR_ALG4_263611936_73_372
DENV_1/VN/BID_V2886/2006	VIPR_ALG4_239840356_56_355
DENV_1/VN/BID_V2778/2007	VIPR_ALG4_228537516_73_372
DENV_1/VN/BID_V2735/2007	VIPR_ALG4_228542880_58_357
DENV_1/VN/BID_V2737/2007	VIPR_ALG4_228542945_59_358
DENV_1/VN/BID_V3843/2008	VIPR_ALG4_263611566_59_358
DENV_1/VN/BID_V2718/2006	VIPR_ALG4_239840202_73_372
DENV_1/VN/BID_V2725/2007	VIPR_ALG4_228539305_63_362
DENV_1/VN/BID_V2731/2007	VIPR_ALG4_228539495_57_356
DENV_1/VN/BID_V4077/2008	VIPR_ALG4_263612016_59_358
DENV_1/VN/BID_V2831/2003	VIPR_ALG4_228538049_73_372
DENV_1/VN/BID_V2858/2006	VIPR_ALG4_228540034_73_372
DENV_1/VN/BID_V4016/2008	VIPR_ALG4_263611862_61_360
DENV_1/VN/BID_V2703/2006	VIPR_ALG4_228536893_73_372
DENV_1/VN/BID_V4068/2008	VIPR_ALG4_263611989_73_372
DENV_1/VN/BID_V3986/2008	VIPR_ALG4_263611804_73_372
DENV_1/VN/BID_V2857/2005	VIPR_ALG4_239840334_73_372
DENV_1/VN/BID_V2755/2007	VIPR_ALG4_239840216_73_372
DENV_1/VN/BID_V2821/2007	VIPR_ALG4_239840312_59_358
DENV_1/VN/BID_V4070/2008	VIPR_ALG4_263611996_59_358
DENV_1/VN/BID_V2845/2005	VIPR_ALG4_239840330_73_372
DENV_1/VN/BID_V3984/2008	VIPR_ALG4_263611794_58_357
DENV_1/VN/BID_V3961/2008	VIPR_ALG4_263611748_51_350
DENV_1/VN/BID_V2763/2007	VIPR_ALG4_239840232_73_372
DENV_1/VN/BID_V3989/2008	VIPR_ALG4_263611810_73_372
DENV_1/VN/BID_V3857/2008	VIPR_ALG4_263611601_59_358
DENV_1/VN/BID_V3980/2008	VIPR_ALG4_263611781_58_357
DENV_1/VN/BID_V2827/2003	VIPR_ALG4_228537983_67_366
DENV_1/VN/BID_V4040/2008	VIPR_ALG4_263611921_62_361
DENV_1/VN/BID_V4023/2008	VIPR_ALG4_263611883_61_360
DENV_1/VN/BID_V2904/2006	VIPR_ALG4_228540780_59_358
DENV_1/VN/BID_V2741/2007	VIPR_ALG4_228539622_73_372
DENV_1/VN/BID_V3985/2008	VIPR_ALG4_263611797_73_372
DENV_1/VN/BID_V1893/2007	VIPR_ALG4_228535514_73_372
DENV_1/VN/BID_V2701/2006	VIPR_ALG4_228536826_73_372
DENV_1/VN/BID_V2914/2006	VIPR_ALG4_228541029_73_372
DENV_1/VN/BID_V3862/2008	VIPR_ALG4_263611613_40_339
DENV_1/VN/BID_V3886/2008	VIPR_ALG4_263611672_59_358
DENV_1/VN/BID_V2699/2006	VIPR_ALG4_228536765_73_372
DENV_1/VN/BID_V2813/2007	VIPR_ALG4_228537776_71_370
DENV_1/VN/BID_V3845/2008	VIPR_ALG4_263611572_71_370
DENV_1/VN/BID_V3883/2008	VIPR_ALG4_263611666_54_353
DENV_1/VN/BID_V2875/2006	VIPR_ALG4_239840342_73_372
DENV_1/VN/BID_V4017/2008	VIPR_ALG4_263611865_73_372
DENV_1/VN/BID_V4009/2008	VIPR_ALG4_263611846_73_372
DENV_1/VN/BID_V2707/2006	VIPR_ALG4_259496241_73_372
DENV_1/VN/BID_V3979/2008	VIPR_ALG4_263611778_58_357
DENV_1/VN/BID_V2798/2007	VIPR_ALG4_239840292_73_372
DENV_1/VN/BID_V3855/2008	VIPR_ALG4_263611596_51_350
DENV_1/VN/BID_V2864/2006	VIPR_ALG4_228540179_73_372
DENV_1/VN/BID_V2693/2006	VIPR_ALG4_228536631_73_372
DENV_1/VN/BID_V3856/2008	VIPR_ALG4_263611598_73_372
DENV_1/VN/BID_V3870/2008	VIPR_ALG4_263611639_63_362
DENV_1/VN/BID_V4052/2008	VIPR_ALG4_263611945_48_347
DENV_1/VN/BID_V2729/2007	VIPR_ALG4_228539432_73_372
DENV_1/VN/BID_V2746/2007	VIPR_ALG4_239840206_73_372
DENV_1/VN/BID_V3941/2008	VIPR_ALG4_263611730_73_372
DENV_1/VN/BID_V2862/2006	VIPR_ALG4_228540119_73_372
DENV_1/VN/BID_V2870/2006	VIPR_ALG4_239840338_73_372
DENV_1/VN/BID_V2832/2003	VIPR_ALG4_228538083_73_372
DENV_1/VN/BID_V2847/2005	VIPR_ALG4_228539748_59_358
DENV_1/VN/BID_V4013/2008	VIPR_ALG4_263611853_73_372
DENV_1/VN/BID_V3976/2008	VIPR_ALG4_263611769_73_372
DENV_1/VN/BID_V2706/2006	VIPR_ALG4_228537001_73_372
DENV_1/VN/BID_V3868/2008	VIPR_ALG4_263611632_58_357
DENV_1/VN/BID_V3887/2008	VIPR_ALG4_263611675_57_356
DENV_1/VN/BID_V2879/2006	VIPR_ALG4_228540420_73_372
DENV_1/VN/BID_V3879/2008	VIPR_ALG4_263611660_62_361
DENV_1/VN/BID_V2723/2007	VIPR_ALG4_228537423_73_372
DENV_1/VN/BID_V2727/2007	VIPR_ALG4_228539373_73_372
DENV_1/VN/BID_V2895/2006	VIPR_ALG4_228540585_62_361
DENV_1/VN/BID_V3894/2008	VIPR_ALG4_298388335_40_339
DENV_1/VN/BID_V3895/2008	VIPR_ALG4_298388337_42_341
DENV_1/VN/BID_V3906/2008	VIPR_ALG4_300675535_58_357
DENV_1/VN/BID_V3897/2008	VIPR_ALG4_298388341_73_372
DENV_1/VN/BID_V3891/2008	VIPR_ALG4_298388329_58_357
DENV_1/VN/BID_V4032/2008	VIPR_ALG4_298388347_41_340
DENV_1/VN/BID_V3893/2008	VIPR_ALG4_298388333_58_357
DENV_1/VN/BID_V4035/2008	VIPR_ALG4_300675529_56_355
DENV_1/VN/BID_V3896/2008	VIPR_ALG4_298388339_73_372
DENV_1/VN/BID_V3998/2008	VIPR_ALG4_298388343_59_358
DENV_1/VN/BID_V4072/2008	VIPR_ALG4_298388349_59_358
DENV_1/VN/BID_V3892/2008	VIPR_ALG4_298388331_57_356
DENV_1/VN/BID_V4029/2008	VIPR_ALG4_298388345_73_372
DENV_1/VN/BID_V2734/2007	VIPR_ALG4_332959440_79_378
DENV_1/VN/BID_V4062/2008	VIPR_ALG4_332959478_80_379
DENV_1/VN/BID_V4045/2008	VIPR_ALG4_332959474_21_320
DV1_SL_2009c	VIPR_ALG4_329744927_95_394
DENV_1/VN/BID_V3955/2008	VIPR_ALG4_332959460_79_378
DENV_1/VN/BID_V3841/2008	VIPR_ALG4_332959448_79_378
DENV_1/VN/BID_V3958/2008	VIPR_ALG4_332959464_79_378
DENV_1/VN/BID_V3884/2008	VIPR_ALG4_332959450_27_326
DENV_1/VN/BID_V3946/2008	VIPR_ALG4_332959454_17_316
DENV_1/VN/BID_V4047/2008	VIPR_ALG4_332959476_79_378
DENV_1/VN/BID_V4082/2008	VIPR_ALG4_332959486_79_378
DV1_SL_2009a	VIPR_ALG4_329744923_95_394
DENV_1/VN/BID_V2882/2006	VIPR_ALG4_332959444_79_378
DENV_1/VN/BID_V1865/2007	VIPR_ALG4_332961544_78_377
DENV_1/VN/BID_V3996/2008	VIPR_ALG4_332959468_79_378
DENV_1/VN/BID_V3952/2008	VIPR_ALG4_332959456_78_377
DENV_1/VN/BID_V4081/2008	VIPR_ALG4_332959484_79_378
DENV_1/VN/BID_V3956/2008	VIPR_ALG4_332959462_79_378
DENV_1/VN/BID_V3953/2008	VIPR_ALG4_332959458_78_377
DV1_SL_2009b	VIPR_ALG4_329744925_95_394
DENV_1/VN/BID_V4002/2008	VIPR_ALG4_332959470_79_378
DENV_1/VN/BID_V2781/2007	VIPR_ALG4_332959442_15_314
DENV_1/VN/BID_V4024/2008	VIPR_ALG4_332959472_79_378
DENV_1/VN/BID_V3932/2008	VIPR_ALG4_332959452_79_378
DENV_1/VN/BID_V4079/2008	VIPR_ALG4_332959480_66_365
DENV_1/VN/BID_V4080/2008	VIPR_ALG4_332959482_79_378
DENV_1/VN/BID_V2918/2006	VIPR_ALG4_332959446_27_326
DENV_1/VN/BID_V1934/2008	VIPR_ALG4_332961546_79_378
DENV_1/VN/BID_V3971/2008	VIPR_ALG4_332959466_79_378
DENV_1/VN/BID_V3950/2008	VIPR_ALG4_333499198_79_378
DV1_SL_2009d	VIPR_ALG4_329744929_95_394
DENV_1/VN/BID_V3966/2008	VIPR_ALG4_335883049_28_327
GZ2002	VIPR_ALG4_345786607_95_394
DENV_1/VN/BID_V2690/2006	VIPR_ALG4_372000983_79_378
DH/S1/05/154	VIPR_ALG4_374250942_95_394
DF	VIPR_ALG4_335345748_66_365
DENV_1/VN/BID_V2748/2007	VIPR_ALG4_372000985_79_378
DH/S1/05/04	VIPR_ALG4_374250940_95_394
DENV_1/VN/BID_V2753/2007	VIPR_ALG4_372000987_79_378
DENV_1/VN/BID_V2689/2006	VIPR_ALG4_372000981_79_378
DH/S1/05/152	VIPR_ALG4_374250944_95_394
DHF	VIPR_ALG4_335345750_61_360
DENV_1/VN/BID_V1963/2008	VIPR_ALG4_372000995_79_378
DENV1/Vietnam/10dx_203_801_3000mg_12hrs	VIPR_ALG4_380003752_73_372
DENV1/Vietnam/10dx_204_802_Placebo_36hrs	VIPR_ALG4_380003756_73_372
DENV1/Vietnam/10dx_210_801_Placebo_24hrs	VIPR_ALG4_380003764_73_372
DENV1/Vietnam/10dx_218_801_Placebo_0hrs	VIPR_ALG4_380003768_73_372
DENV1/Vietnam/10dx_227_801_Placebo_24hrs	VIPR_ALG4_380003790_73_372
DENV1/Vietnam/10dx_225_801_3000mg_36hrs	VIPR_ALG4_380003782_73_372
DENV1/Vietnam/10dx_238_802_Placebo_60hrs	VIPR_ALG4_380003808_73_372
DENV1/Vietnam/10dx_226_802_Placebo_48hrs	VIPR_ALG4_380003788_73_372
DENV1/Vietnam/10dx_241_802_Placebo_24hrs	VIPR_ALG4_380003812_73_372
DENV1/Vietnam/10dx_204_801_Placebo_36hrs	VIPR_ALG4_380003754_73_372
DENV1/Vietnam/10dx_201_801_Placebo_12hrs	VIPR_ALG4_380003746_73_372
DENV1/Vietnam/10dx_205_802_3000mg_24hrs	VIPR_ALG4_380003760_73_372
DENV1/Vietnam/10dx_203_802_3000mg_12hrs	VIPR_ALG4_380003750_73_372
DENV1/Vietnam/10dx_228_801_3000mg_72hrs	VIPR_ALG4_380003794_73_372
DENV1/Vietnam/10dx_118_801_Placebo_72hrs	VIPR_ALG4_380003740_73_372
DENV1/Vietnam/10dx_118_802_Placebo_72hrs	VIPR_ALG4_380003742_73_372
DENV1/Vietnam/10dx_244_802_3000mg_48hrs	VIPR_ALG4_380003816_73_372
DENV1/Vietnam/10dx_221_802_Placebo_72hrs	VIPR_ALG4_380003776_73_372
DENV1/Vietnam/10dx_209_801_3000mg_12hrs	VIPR_ALG4_380003762_73_372
DENV1/Vietnam/10dx_226_801_Placebo_48hrs	VIPR_ALG4_380003786_73_372
DENV1/Vietnam/10dx_241_801_Placebo_24hrs	VIPR_ALG4_380003810_73_372
DENV1/Vietnam/10dx_229_801_Placebo_36hrs	VIPR_ALG4_380003798_73_372
DENV1/Vietnam/10dx_205_801_3000mg_24hrs	VIPR_ALG4_380003758_73_372
DENV1/Vietnam/10dx_221_801_Placebo_72hrs	VIPR_ALG4_380003774_73_372
DENV1/Vietnam/10dx_222_801_3000mg_60hrs	VIPR_ALG4_380003778_73_372
DENV1/Vietnam/10dx_227_802_Placebo_24hrs	VIPR_ALG4_380003792_73_372
DENV1/Vietnam/10dx_231_801_3000mg_48hrs	VIPR_ALG4_380003802_73_372
DENV1/Vietnam/10dx_210_802_Placebo_24hrs	VIPR_ALG4_380003766_73_372
DENV1/Vietnam/10dx_244_801_3000mg_48hrs	VIPR_ALG4_380003814_73_372
DENV1/Vietnam/10dx_219_801_3000mg_0hrs	VIPR_ALG4_380003772_73_372
DENV1/Vietnam/10dx_209_802_3000mg_12hrs	VIPR_ALG4_380003770_73_372
DENV1/Vietnam/10dx_238_801_Placebo_60hrs	VIPR_ALG4_380003806_73_372
DENV1/Vietnam/10dx_201_802_Placebo_12hrs	VIPR_ALG4_380003748_73_372
DENV1/Vietnam/10dx_225_802_3000mg_36hrs	VIPR_ALG4_380003784_73_372
DENV1/Vietnam/10dx_111_801_Placebo_48hrs	VIPR_ALG4_380003733_73_372
DG14	VIPR_ALG4_380505271_96_395
DENV1/Vietnam/10dx_116_801_1500mg_0hrs	VIPR_ALG4_380003738_73_372
DENV1/Vietnam/10dx_114_801_Placebo_0hrs	VIPR_ALG4_380003736_73_372
DENV1/Vietnam/10dx_120_801_1500mg_0hrs	VIPR_ALG4_380003744_73_372
DENV1/Vietnam/10dx_222_802_3000mg_60hrs	VIPR_ALG4_380003780_73_372
DENV1/Vietnam/10dx_229_802_Placebo_36hrs	VIPR_ALG4_380003800_73_372
DENV1/Vietnam/10dx_228_802_3000mg_72hrs	VIPR_ALG4_380003796_73_372
DENV1/Vietnam/10dx_231_802_3000mg_48hrs	VIPR_ALG4_380003804_73_372
DF1203	VIPR_ALG4_507144711_95_394
LNT613_Laos_2008	VIPR_ALG4_532019759_59_358
LNT1128_Laos_2009	VIPR_ALG4_532019761_59_358
DENV_1/VN/BID_V2750/2007	VIPR_ALG4_571350603_79_378
DENV_1/VN/BID_V3909/2008	VIPR_ALG4_573974373_59_358
DV1_SL_2010b	VIPR_ALG4_340367108_95_394
DENV_1/VN/BID_V3972/2008	VIPR_ALG4_571350631_77_376
DENV_1/VN/BID_V2688/2006	VIPR_ALG4_571350601_79_378
DV1_SL_2009e	VIPR_ALG4_340367110_95_394
DENV_1/VN/BID_V3901/2008	VIPR_ALG4_571350613_1_260
DENV_1/VN/BID_V3910/2008	VIPR_ALG4_571350617_10_309
Guaruja035	VIPR_ALG4_590122129_1_261
Jundiai133	VIPR_ALG4_590122127_1_261
Jundiai115	VIPR_ALG4_590122133_1_261
Jundiai134	VIPR_ALG4_590122131_1_261
GZ27	VIPR_ALG4_614501357_95_394
GZ10	VIPR_ALG4_614501348_95_394
HNRG12188	VIPR_ALG4_572169560_95_394
HNRG12447	VIPR_ALG4_572169562_95_394
HNRG13561	VIPR_ALG4_572169576_95_394
HNRG27213	VIPR_ALG4_572169596_95_394
HNRG13707	VIPR_ALG4_572169578_95_394
HNRG14635	VIPR_ALG4_572169588_95_394
HNRG12560	VIPR_ALG4_572169564_95_394
HNRG27486	VIPR_ALG4_572169598_95_394
HNRG15417	VIPR_ALG4_572169590_95_394
HNRG13708	VIPR_ALG4_572169580_95_394
HNRG14043	VIPR_ALG4_572169582_95_394
HNRG24827	VIPR_ALG4_572169592_95_394
HNRG25001	VIPR_ALG4_572169594_95_394
HNRG28226	VIPR_ALG4_572169600_95_394
HNRG13154	VIPR_ALG4_572169568_95_394
HNRG14194	VIPR_ALG4_572169586_95_394
HNRG37945	VIPR_ALG4_572169604_95_394
HNRG13188	VIPR_ALG4_572169570_95_394
HNRG13301	VIPR_ALG4_572169572_95_394
HNRG28425	VIPR_ALG4_572169602_95_394
HNRG14076	VIPR_ALG4_572169584_95_394
HNRG12589	VIPR_ALG4_572169566_95_394
HNRG13405	VIPR_ALG4_572169574_95_394
MG_16/2013	VIPR_ALG4_746840687_1_264
MG_13/2013	VIPR_ALG4_746840683_1_264
DENV_1/VN/BID_V3967/2008	VIPR_ALG4_568131594_79_378
MG_2/2013	VIPR_ALG4_746840679_1_264
DK87	VIPR_ALG4_806981497_95_394
MKS_0344	VIPR_ALG4_573592341_95_394
MKS_2058	VIPR_ALG4_573592305_95_394
MKS_1001	VIPR_ALG4_573592353_95_394
MKS_2201	VIPR_ALG4_573592317_95_394
MKS_0395	VIPR_ALG4_573592311_95_394
MKS_0352	VIPR_ALG4_573592323_95_394
MKS_2138	VIPR_ALG4_573592301_95_394
MKS_IF039	VIPR_ALG4_573592307_95_394
MKS_0486	VIPR_ALG4_573592355_95_394
MKS_2040	VIPR_ALG4_573592339_95_394
MKS_0206	VIPR_ALG4_573592295_95_394
MKS_0483	VIPR_ALG4_573592351_95_394
MKS_0248	VIPR_ALG4_573592313_95_394
MKS_0109	VIPR_ALG4_573592349_95_394
MKS_2029	VIPR_ALG4_573592329_95_394
MKS_WS88	VIPR_ALG4_573592333_95_394
MKS_2216	VIPR_ALG4_573592315_95_394
MKS_0397	VIPR_ALG4_573592291_95_394
MKS_0080	VIPR_ALG4_573592321_95_394
MKS_2094	VIPR_ALG4_573592337_95_394
MKS_WS81	VIPR_ALG4_573592327_95_394
MKS_0077	VIPR_ALG4_573592357_95_394
MKS_WS72	VIPR_ALG4_573592343_95_394
MKS_0055	VIPR_ALG4_573592347_95_394
MKS_IF062	VIPR_ALG4_573592303_95_394
MKS_2200	VIPR_ALG4_573592293_95_394
MKS_2082	VIPR_ALG4_573592297_95_394
MKS_2097	VIPR_ALG4_573592309_95_394
MKS_2147	VIPR_ALG4_573592331_95_394
MKS_0056	VIPR_ALG4_573592299_95_394
MKS_2004	VIPR_ALG4_573592325_95_394
MKS_2194	VIPR_ALG4_573592345_95_394
MKS_0088	VIPR_ALG4_573592319_95_394
MKS_0390	VIPR_ALG4_573592289_95_394
MKS_0398	VIPR_ALG4_573592335_95_394
DENV1/CN/GZDF982/2014	VIPR_ALG4_953835015_95_394
DENV1/CN/GZDF874/2014	VIPR_ALG4_953835011_95_394
DENV1/CN/GZDF780/2014	VIPR_ALG4_953835009_95_394
DENV1/CN/GZDF716/2014	VIPR_ALG4_953835019_95_394
DENV1/CN/GZDF876/2014	VIPR_ALG4_953835013_95_394
DENV1/CN/GZDF696/2014	VIPR_ALG4_953835017_95_394
Hawaii	VIPR_ALG4_699980883_96_395
DENV1_China_SZ_2015	VIPR_ALG4_1021221295_96_395
DENV1/CN/GZ27/2014	VIPR_ALG4_891070664_64_363
DENV1/CN/GZ35/2014	VIPR_ALG4_891070667_41_340
Hawaii	VIPR_ALG4_321117300_1_261
DENV1_BR/SJRP/484/2012	VIPR_ALG4_874527223_202_501
DENV1_BR/SJRP/354/2011	VIPR_ALG4_874527219_157_456
DENV1_BR/SJRP/287/2011	VIPR_ALG4_874527217_186_485
DENV1_BR/SJRP/17/2010	VIPR_ALG4_874527215_62_361
DENV1_BR/SJRP/807/2013	VIPR_ALG4_874581186_183_482
DENV1_BR/SJRP/778/2013	VIPR_ALG4_874527227_152_451
DENV1_BR/SJRP/509/2012	VIPR_ALG4_874527225_225_524
DENV1_8356	VIPR_ALG4_1025727767_41_340
DENV1_4876	VIPR_ALG4_1025727765_76_375
DENV1_3852	VIPR_ALG4_1025727763_73_372
DENV1_17461	VIPR_ALG4_1025727761_17_316
DENV1_17388	VIPR_ALG4_1025727759_76_375
DENV1_18805	VIPR_ALG4_1025727793_75_374
DENV1_18439	VIPR_ALG4_1025727791_86_385
DENV1_18037	VIPR_ALG4_1025727789_28_327
DENV1_18014	VIPR_ALG4_1025727787_77_376
DENV1_3845	VIPR_ALG4_1025727785_76_375
DENV1_3746	VIPR_ALG4_1025727783_76_375
DENV1_3616	VIPR_ALG4_1025727781_80_379
DENV1_2878	VIPR_ALG4_1025727779_70_369
DENV1_2522	VIPR_ALG4_1025727777_74_373
DENV1_1990	VIPR_ALG4_1025727775_79_378
DENV1_384	VIPR_ALG4_1025727773_72_371
DENV1_16687	VIPR_ALG4_1025727771_56_355
DENV1_10429	VIPR_ALG4_1025727769_78_377
LRY_N/M/SZ/2014/DEV1	VIPR_ALG4_1132312543_85_384
GZ_12/M/GZ/2014/DEV1	VIPR_ALG4_1133373542_85_384
GZ_11/M/GZ/2014/DEV1	VIPR_ALG4_1133373540_84_383
GZ8_A3795/M/GZ/2006/DEV1	VIPR_ALG4_1133373538_85_384
GZ8_67/S/Baiyun/2013/DEV1	VIPR_ALG4_1133373536_82_381
GZ8_63/S/Liwan/2013/DEV1	VIPR_ALG4_1133373534_82_381
GZ8_59/S/Dongshan/2013/DEV1	VIPR_ALG4_1133373532_86_385
GZ8_53/S/Liwan/2013/DEV1	VIPR_ALG4_1133373530_46_345
GZ8_9/S/Yuexiu/2014/DEV1	VIPR_ALG4_1133373524_85_384
GZ8_2/S/Yuexiu/2014/DEV1	VIPR_ALG4_1133373522_75_374
GZ_201601	VIPR_ALG4_AQS22544_1_95_394
GZ8_84/S/GZ/2014/DEV1	VIPR_ALG4_AQS22543_1_26_325
GZ8_55/S/Baiyun/2013/DEV1	VIPR_ALG4_AQS22542_1_26_325
GZ8_46/S/Haizhu/2014/DEV1	VIPR_ALG4_AQS22541_1_55_354
GZ_4/M/GZ/2014/DEV1	VIPR_ALG4_AQS22540_1_72_371
GZ8_81/S/Panyu/2014/DEV1	VIPR_ALG4_AQS22535_1_86_385
GZ8_50/S/Zengcheng/2014/DEV1	VIPR_ALG4_AQS22534_1_50_349
GZ8_48/S/Yuexiu/2014/DEV1	VIPR_ALG4_AQS22533_1_82_381
GZ8_44/S/Tianhe/2014/DEV1	VIPR_ALG4_AQS22532_1_82_381
Gz_7/M/GZ/2014/DEV1	VIPR_ALG4_AQS22531_1_92_391
GZ_6/M/GZ/2014/DEV1	VIPR_ALG4_AQS22530_1_85_384
Gz_2/M/GZ/2014/DEV1	VIPR_ALG4_AQS22529_1_92_391
Haiti/1207/2014	VIPR_ALG4_ALJ53459_1_95_394
GZ/8513/D1/2011	VIPR_ALG4_ANJ60727_1_45_344
GZ/14828/D1/2015	VIPR_ALG4_ANJ60737_1_81_380
GZ/13986/D1/2015	VIPR_ALG4_ANJ60736_1_81_380
GZ/33206/D1/2014	VIPR_ALG4_ANJ60735_1_68_367
GZ/33754/D1/2014	VIPR_ALG4_ANJ60734_1_70_369
GZ/31358/D1/2014	VIPR_ALG4_ANJ60733_1_68_367
GZ/26977/D1/2014	VIPR_ALG4_ANJ60732_1_70_369
GZ/34502/D1/2014	VIPR_ALG4_ANJ60731_1_57_356
GZ/35293/D1/2014	VIPR_ALG4_ANJ60730_1_66_365
GZ/33462/D1/2014	VIPR_ALG4_ANJ60729_1_67_366
GZ/26785/D1/2013	VIPR_ALG4_ANJ60728_1_49_348
GZ/6519/D1/2007	VIPR_ALG4_ANJ60726_1_49_348
GZ/12375/D1/2010	VIPR_ALG4_ANJ60725_1_46_345
GZ/5700/D1/2007	VIPR_ALG4_ANJ60724_1_70_369
GZ/6553/D1/2006	VIPR_ALG4_ANJ60723_1_69_368
GZ/215/D1/2002	VIPR_ALG4_ANJ60722_1_63_362
H.sapiens_wt/BLM/2016/MA_WGS16_006_SER	VIPR_ALG4_ARQ80406_1_95_394
DENV1/EC/Esmeraldas/210/2014	VIPR_ALG4_ATJ00092_1_93_392
DENV1_VE_IDAMS_910132_2015_10_19	VIPR_ALG4_AXB26603_1_96_395
Laos2012	VIPR_ALG4_AXS75987_1_41_340
Haiti2012	VIPR_ALG4_AXS75988_1_96_395
Gabon2012	VIPR_ALG4_AXS75992_1_95_394
JMB_059	VIPR_ALG4_QBB90021_1_88_387
M48	VIPR_ALG4_QBE89963_1_1_300
M51	VIPR_ALG4_QBE89964_1_1_300
M23	VIPR_ALG4_QBE89972_1_1_300
M13	VIPR_ALG4_QBE89973_1_1_300
M25	VIPR_ALG4_QBE89974_1_1_300
M22	VIPR_ALG4_QBE89975_1_1_300
M43	VIPR_ALG4_QBE89976_1_1_300
M46	VIPR_ALG4_QBE89977_1_1_300
M49	VIPR_ALG4_QBE89978_1_1_300
M12	VIPR_ALG4_QBE89979_1_1_300
M14	VIPR_ALG4_QBE89980_1_1_300
M19	VIPR_ALG4_QBE89981_1_1_300
M47	VIPR_ALG4_QBE89982_1_1_300
M52	VIPR_ALG4_QBE89965_1_1_300
M50	VIPR_ALG4_QBE89966_1_1_300
M17	VIPR_ALG4_QBE89967_1_1_300
M42	VIPR_ALG4_QBE89968_1_1_300
M26	VIPR_ALG4_QBE89969_1_1_300
M39	VIPR_ALG4_QBE89970_1_1_300
M41	VIPR_ALG4_QBE89971_1_1_300
M3	VIPR_ALG4_QBE89955_1_1_300
M6	VIPR_ALG4_QBE89956_1_1_300
M18	VIPR_ALG4_QBE89957_1_1_300
M20	VIPR_ALG4_QBE89958_1_1_300
M21	VIPR_ALG4_QBE89959_1_1_300
M38	VIPR_ALG4_QBE89960_1_1_300
M44	VIPR_ALG4_QBE89961_1_1_300
M45	VIPR_ALG4_QBE89962_1_1_300
MnD15	VIPR_ALG4_QBR34788_1_1_261
Henan201903	VIPR_ALG4_QCZ35895_1_95_394
Reunion_191/04	VIPR_ALG4_83331188_80_379
Reunion_185/04	VIPR_ALG4_83331186_80_379
Reunion_257/04	VIPR_ALG4_83331190_87_386
ZJ01/2004	VIPR_ALG4_169247422_95_394
Seychelles_1480_04	VIPR_ALG4_83331192_83_382
SGEHI_D1_1494Y08	VIPR_ALG4_289187579_1_300
SGEHI_D1_0266Y08	VIPR_ALG4_289187577_1_300
VE_61006_2006	VIPR_ALG4_327344028_95_394
VE_61068_2006	VIPR_ALG4_327344024_95_394
VE_61060_2006	VIPR_ALG4_327344020_95_394
VE_61081_2007	VIPR_ALG4_327344030_95_394
VE_61084_2007	VIPR_ALG4_327344022_95_394
VE_61063_2006	VIPR_ALG4_327344026_95_394
VE_61059_2006	VIPR_ALG4_327344018_95_394
RGCB592	VIPR_ALG4_395394300_84_383
RGCB419	VIPR_ALG4_395394296_84_383
RGCB585	VIPR_ALG4_395394298_84_383
RGCB294	VIPR_ALG4_395394294_84_383
RP/BR/2012/507a	VIPR_ALG4_397134659_1_258
SV2951/07	VIPR_ALG4_315274181_95_394
PF07/230407_201	VIPR_ALG4_425895191_83_382
PF09/060209_120	VIPR_ALG4_425895199_83_382
NC02/030602_585	VIPR_ALG4_425895203_83_382
NC04/030704_1994	VIPR_ALG4_425895205_83_382
PF09/090609_76	VIPR_ALG4_425895201_83_382
PF08/180908_01	VIPR_ALG4_425895197_83_382
NC10/080810_1138	VIPR_ALG4_425895209_83_382
PF08/070308_138	VIPR_ALG4_425895195_83_382
NC09/300509_13639	VIPR_ALG4_425895207_83_382
PF07/051107_164	VIPR_ALG4_425895193_83_382
SV36_Laos_2008	VIPR_ALG4_532019763_59_358
UI13412_Laos_2008	VIPR_ALG4_532019767_59_358
XB998_Laos_2008	VIPR_ALG4_532019755_59_358
NDF30	VIPR_ALG4_523567489_95_394
SDDF1543	VIPR_ALG4_523567491_95_394
SV68_Laos_2008	VIPR_ALG4_532019765_59_358
XB1011_Laos_2008	VIPR_ALG4_532019757_59_358
Zj/yw01	VIPR_ALG4_582057779_1_300
RR121	VIPR_ALG4_428621785_95_394
RR57	VIPR_ALG4_428621808_95_394
RR107	VIPR_ALG4_632992678_95_394
Su1	VIPR_ALG4_684057488_95_394
ww2014	VIPR_ALG4_850224080_96_395
P23086	VIPR_ALG4_613790719_95_394
UoH_2690	VIPR_ALG4_940785784_1_259
UOH_3041	VIPR_ALG4_937379977_1_290
SGEHI_D1_35663Y13	VIPR_ALG4_829641865_79_378
Wuhan_Human_2	VIPR_ALG4_996130052_95_394
Wuhan_Human_3	VIPR_ALG4_996130054_95_394
SGEHI_D1_46142Y13	VIPR_ALG4_829641789_95_394
SGEHI_D1_10152Y13	VIPR_ALG4_829641809_95_394
SGEHI_D1_23469Y13	VIPR_ALG4_829641817_95_394
SGEHI_D1_15005Y13	VIPR_ALG4_829641823_95_394
SGEHI_D1_16120Y13	VIPR_ALG4_829641835_95_394
SGEHI_D1_16267Y13	VIPR_ALG4_829641837_95_394
SGEHI_D1_19725Y13	VIPR_ALG4_829641841_95_394
SGEHI_D1_21469Y13	VIPR_ALG4_829641843_95_394
SGEHI_D1_21672Y13	VIPR_ALG4_829641845_95_394
SGEHI_D1_22740Y13	VIPR_ALG4_829641849_95_394
SGEHI_D1_48695Y13	VIPR_ALG4_829641851_95_394
SGEHI_D1_36303Y13	VIPR_ALG4_829641855_95_394
SGEHI_D1_28740Y13	VIPR_ALG4_829641857_95_394
SGEHI_D1_23018Y13	VIPR_ALG4_829641863_95_394
SGEHI_D1_50837Y13	VIPR_ALG4_829641877_95_394
SGEHI_D1_10498Y13	VIPR_ALG4_829641881_95_394
SGEHI_D1_12044Y13	VIPR_ALG4_829641883_95_394
SGEHI_D1_26957Y13	VIPR_ALG4_829641827_95_394
SGEHI_D1_21860Y13	VIPR_ALG4_829641847_95_394
SGEHI_D1_41379Y13	VIPR_ALG4_829641869_95_394
SGEHI_D1_09125Y13	VIPR_ALG4_829641891_95_394
SGEHI_D1_22176Y13	VIPR_ALG4_829641893_95_394
SGEHI_D1_03120Y13	VIPR_ALG4_829641921_95_394
Wuhan_Human_1	VIPR_ALG4_996130050_95_394
SGEHI_D1_14592Y13	VIPR_ALG4_829641815_95_394
SGEHI_D1_09119Y13	VIPR_ALG4_829641799_95_394
SGEHI_D1_15822Y13	VIPR_ALG4_829641801_95_394
SGEHI_D1_17497Y13	VIPR_ALG4_829641807_95_394
SGEHI_D1_23537Y13	VIPR_ALG4_829641853_95_394
SGEHI_D1_44881Y13	VIPR_ALG4_829641803_95_394
SGEHI_D1_38030Y13	VIPR_ALG4_829641859_95_394
SGEHI_D1_10689Y13	VIPR_ALG4_829641861_95_394
SGEHI_D1_03513Y13	VIPR_ALG4_829641879_95_394
SGEHI_D1_47999Y13	VIPR_ALG4_829641779_95_394
SGEHI_D1_05722Y13	VIPR_ALG4_829641793_95_394
SGEHI_D1_46841Y13	VIPR_ALG4_829641873_95_394
SGEHI_D1_44259Y12	VIPR_ALG4_829641775_95_394
SGEHI_D1_40519Y13	VIPR_ALG4_829641777_95_394
SGEHI_D1_52901Y13	VIPR_ALG4_829641783_95_394
SGEHI_D1_07074Y13	VIPR_ALG4_829641785_95_394
SGEHI_D1_19711Y13	VIPR_ALG4_829641787_95_394
SGEHI_D1_45409Y13	VIPR_ALG4_829641797_95_394
SGEHI_D1_05022Y13	VIPR_ALG4_829641781_95_394
SGEHI_D1_52819Y13	VIPR_ALG4_829641791_95_394
NIV_K130706770_India	VIPR_ALG4_759083581_93_392
SGEHI_D1_14150Y13	VIPR_ALG4_829641795_95_394
SGEHI_D1_40160Y13	VIPR_ALG4_829641867_95_394
SGEHI_D1_43144Y13	VIPR_ALG4_829641871_95_394
SGEHI_D1_50688Y13	VIPR_ALG4_829641875_95_394
SGEHI_D1_22272Y13	VIPR_ALG4_829641885_95_394
SGEHI_D1_50722Y13	VIPR_ALG4_829641887_95_394
SGEHI_D1_51687Y13	VIPR_ALG4_829641889_95_394
SGEHI_D1_40115Y13	VIPR_ALG4_829641895_95_394
SGEHI_D1_22054Y13	VIPR_ALG4_829641825_80_379
SGEHI_D1_45748Y13	VIPR_ALG4_829641829_95_394
SGEHI_D1_21152Y13	VIPR_ALG4_829641819_95_394
SGEHI_D1_13943Y13	VIPR_ALG4_829641831_95_394
SGEHI_D1_26591Y13	VIPR_ALG4_829641805_95_394
SGEHI_D1_12543Y13	VIPR_ALG4_829641811_95_394
SGEHI_D1_25135Y13	VIPR_ALG4_829641821_95_394
SGEHI_D1_15073Y13	VIPR_ALG4_829641833_95_394
SGEHI_D1_18736Y13	VIPR_ALG4_829641839_95_394
Wenzhou_Human_1	VIPR_ALG4_996130056_95_394
ZH1067	VIPR_ALG4_164654847_95_394
SGEHI_D1_41081Y13	VIPR_ALG4_829641813_95_394
RMRIVIRO004	VIPR_ALG4_1049013626_1_300
N46/DENV_1/M/GZ/2014	VIPR_ALG4_1042705625_95_394
N5/DENV_1/M/GZ/2014	VIPR_ALG4_1042705623_40_339
SC01	VIPR_ALG4_57544914_84_383
TM24	VIPR_ALG4_1057721345_46_345
TM242	VIPR_ALG4_1057721353_33_332
TM100	VIPR_ALG4_1057721351_33_332
TM99	VIPR_ALG4_1057721349_33_332
TM50	VIPR_ALG4_1057721347_33_332
Sz_25/M/SZ/2014/DEV1	VIPR_ALG4_1132312551_92_391
Sz_9/M/SZ/2014/DEV1	VIPR_ALG4_1132312549_79_378
Sz_8/M/SZ/2014/DEV1	VIPR_ALG4_1132312547_93_392
Sz_1/M/SZ/2014/DEV1	VIPR_ALG4_1132312545_92_391
SG_EHI_D1/03329Y15	VIPR_ALG4_ARM59244_1_95_394
SG_EHI_D1/10760Y15	VIPR_ALG4_ARM59243_1_95_394
TM245	VIPR_ALG4_ARO84722_1_121_420
TM248	VIPR_ALG4_ARO84721_1_161_460
TM236	VIPR_ALG4_ARO84720_1_118_417
TM188	VIPR_ALG4_ARO84719_1_123_422
TM150	VIPR_ALG4_ARO84718_1_44_343
TM118	VIPR_ALG4_ARO84717_1_141_440
TM85	VIPR_ALG4_ARO84716_1_36_335
TM80	VIPR_ALG4_ARO84715_1_161_460
TM79	VIPR_ALG4_ARO84714_1_92_391
TM71	VIPR_ALG4_ARO84713_1_159_458
TM70	VIPR_ALG4_ARO84712_1_169_468
TM45	VIPR_ALG4_ARO84711_1_159_458
TM32	VIPR_ALG4_ARO84710_1_231_530
TM30	VIPR_ALG4_ARO84709_1_175_474
TM27	VIPR_ALG4_ARO84708_1_145_444
TM23	VIPR_ALG4_ARO84707_1_141_440
TM19	VIPR_ALG4_ARO84706_1_111_410
SG_EHI_D1/07211Y14	VIPR_ALG4_AJQ21341_2_95_394
SG_EHI_D1/27197Y13	VIPR_ALG4_AJQ21324_2_95_394
SG_EHI_D1/26610Y13	VIPR_ALG4_AJQ21323_2_95_394
SG_EHI_D1/13260Y13	VIPR_ALG4_AJQ21322_2_95_394
SG_EHI_D1/11986Y13	VIPR_ALG4_AJQ21321_2_95_394
SG_EHI_D1/09717Y13	VIPR_ALG4_AJQ21319_2_95_394
SG_EHI_D1/01053Y13	VIPR_ALG4_AJQ21317_2_95_394
SG_EHI_D1/38903Y14	VIPR_ALG4_ANN30171_2_95_394
SG_EHI_D1/38043Y14	VIPR_ALG4_ANN30169_2_95_394
SG_EHI_D1/44614Y11	VIPR_ALG4_AKL81370_2_95_394
SG_EHI_D1/01963Y14	VIPR_ALG4_AJQ21339_2_95_394
SG_EHI_D1/07771Y14	VIPR_ALG4_AJQ21337_2_95_394
SG_EHI_D1/04009Y13	VIPR_ALG4_AJQ21331_2_76_375
SG_EHI_D1/51415Y13	VIPR_ALG4_AJQ21329_2_95_394
SG_EHI_D1/50903Y13	VIPR_ALG4_AJQ21328_2_95_394
SG_EHI_D1/41757Y13	VIPR_ALG4_AJQ21327_2_95_394
SG_EHI_D1/35503Y13	VIPR_ALG4_AJQ21325_2_95_394
SG_EHI_DED65008	VIPR_ALG4_ADF55779_2_95_394
SG_EHI_D1/0091Y09	VIPR_ALG4_AEW25084_2_95_394
SG_EHI_D1/60330Y11	VIPR_ALG4_AEX97805_2_95_394
SG_EHI_D1/14158Y11	VIPR_ALG4_AEX97804_2_95_394
SG_EHI_D1/09106Y11	VIPR_ALG4_AEX97803_2_95_394
SG_EHI_D1/15834Y11	VIPR_ALG4_AEX97801_2_95_394
YNPE1	VIPR_ALG4_ASN77914_1_151_450
STM2014_20060	VIPR_ALG4_ATQ48912_1_1_264
STM2014_20077	VIPR_ALG4_ATQ48913_1_1_264
TD_00044_S	VIPR_ALG4_AUN35112_1_61_360
TD_00043_S	VIPR_ALG4_AUN35113_1_61_360
TD_00087_P	VIPR_ALG4_AUN35115_1_61_360
TD_00061_P	VIPR_ALG4_AUN35116_1_60_359
YN2	VIPR_ALG4_AUW27525_1_95_394
YN176272	VIPR_ALG4_AUW27526_1_95_394
YN17741	VIPR_ALG4_AUW27527_1_95_394
YN176282	VIPR_ALG4_AUW27528_1_95_394
PF13/190813_45	VIPR_ALG4_AVM80382_1_33_332
PF08/080108_88	VIPR_ALG4_AVM80383_1_33_332
Toulon_CNR_25329/2014	VIPR_ALG4_AVY51407_1_59_358
UOH_21749	VIPR_ALG4_ASD49618_1_95_394
P1346/China/GD/HY/2014	VIPR_ALG4_AXI98990_1_41_340
P1278/China/GD/ZS/2014	VIPR_ALG4_AXI98991_1_20_319
P1258/China/GD/CZ/2014	VIPR_ALG4_AXI98992_1_41_340
P1257/China/GD/CZ/2014	VIPR_ALG4_AXI98993_1_41_340
P1253/China/GD/CZ/2014	VIPR_ALG4_AXI98994_1_41_340
Thai2012	VIPR_ALG4_AXS75989_1_96_395
Ncal2013	VIPR_ALG4_AXS75990_1_96_395
Thai2013	VIPR_ALG4_AXS75991_1_95_394
Th17_087DV1	VIPR_ALG4_BBG31501_1_75_374
SUB_048A	VIPR_ALG4_ATP66561_1_95_394
SUB_049A	VIPR_ALG4_ATP66562_1_95_394
SUB_098A	VIPR_ALG4_ATP66563_1_95_394
SUB_120A	VIPR_ALG4_ATP66564_1_95_394
PNG_2015c	VIPR_ALG4_AYP31256_1_95_394
PNG_2016	VIPR_ALG4_AYP31257_1_95_394
SUB_003A	VIPR_ALG4_ATP66556_1_95_394
SUB_026A	VIPR_ALG4_ATP66557_1_95_394
SUB_027A	VIPR_ALG4_ATP66558_1_95_394
SUB_032A	VIPR_ALG4_ATP66559_1_95_394
SUB_038A	VIPR_ALG4_ATP66560_1_95_394
STM2017_AES779	VIPR_ALG4_AZN23801_1_1_265
T24_S68	VIPR_ALG4_AXX75608_1_74_373
T28_S69	VIPR_ALG4_AXX75609_1_86_385
VRDL_GMCH/D17/2016	VIPR_ALG4_AXL96249_1_1_268
VRDL_GMCH/D39/2016	VIPR_ALG4_AXL96256_1_1_268
VRDL_GMCH/D45/2016	VIPR_ALG4_AXL96259_1_1_259
R1_J47	VIPR_ALG4_AXX75606_1_95_394
R1_J10	VIPR_ALG4_AXX75607_1_95_394
UNKNOWN_MK069404	VIPR_ALG4_QBR87201_1_59_358
SG_EHI_D1/18640Y12	VIPR_ALG4_AYU75102_1_86_385
SG_EHI_D1/30889Y14	VIPR_ALG4_AYU75103_1_95_394
NU1813	VIPR_ALG4_QCR79731_1_1_263
NU1876	VIPR_ALG4_QCR79734_1_1_263
RMRC_VRDL_2037/2018	VIPR_ALG4_QDC12576_1_1_264
RMRC_VRDL_2039/2018	VIPR_ALG4_QDC12577_1_1_264
RMRC_VRDL_2040/2018	VIPR_ALG4_QDC12578_1_1_264
RMRC_VRDL_2041/2018	VIPR_ALG4_QDC12579_1_1_264
RMRC_VRDL_2042/2018	VIPR_ALG4_QDC12580_1_1_264
RMRC_VRDL_2107/2018	VIPR_ALG4_QDC12581_1_1_264
RMRC_VRDL_2035/2018	VIPR_ALG4_QDC12575_1_1_264
RMRC_VRDL_2029/2018	VIPR_ALG4_QDC12570_1_1_264
RMRC_VRDL_2030/2018	VIPR_ALG4_QDC12571_1_1_264
RMRC_VRDL_2031/2018	VIPR_ALG4_QDC12572_1_1_264
RMRC_VRDL_2033/2018	VIPR_ALG4_QDC12573_1_1_264
RMRC_VRDL_2034/2018	VIPR_ALG4_QDC12574_1_1_264
[truncated: 54,497 more rows]
