# Supplementary material for: Cross-serotypically conserved epitope recommendations for a universal T cell-based dengue vaccine
Source: PLoS Negl Trop Dis. 2020 Sep 21;14(9):e0008676. doi: 10.1371/journal.pntd.0008676 (PMC7529213; doi:10.1371/journal.pntd.0008676)
Supplement: S2 Table — The 1,768 DENV-specific epitope sequences were downloaded from ViPR database [42] (https://www.viprbrc.org/; accessed November 15, 2019). (CSV) [file pntd.0008676.s011.csv]

IEDB ID	Epitope Sequence
119134	EGKVVQYENLKYTVI
119157	FNEMILLTMKNKAWM
119289	NGRLITANPVVTKKE
119327	RKELLVTFKNAHAKK
13119	ELKGMSYAM
13376	EMILLTMKNKAWMVH
144940	RHVLGRLITVNPIVT
150115	AIYGAAFSGV
150158	CPTQGEPSL
150319	ITEAELTGY
150399	LQMENKAWLV
150456	MSYSMCTGKF
150529	RLITVNPIV
150531	RLRMDKLQL
150578	SPCKIPFEIM
150725	WLVHRQWFL
15796	FFDLPLPWT
16553	FLDLPLPWL
16554	FLDLPLPWT
180394	CPTQGEAVL
180433	EPGQLKLNWF
180435	EPIEGKVVQY
180453	FGAIYGAAF
180521	IGIGILLTW
180522	IGIGVLLTW
180528	IPFEIMDLEK
180545	IVIGVGDSAL
180573	KPTLDFELI
180600	LIHQVFGTAY
180613	LPEEQDQNY
180616	LPGADTQGSN
180618	LPLPWLPGAD
180619	LPLPWTSGA
180634	LVHQIFGTAY
180639	MAILGDTAW
180642	MAMTCIAVG
180676	MSYTMCSGK
180701	QEGAMHSAL
180726	RMAILGDTAWDFGSL
180759	SWMVRILIGF
180765	TFKVPHAKR
180820	WLVHRQWFLDLPLPW
180833	YENLKYSVI
180838	YGVLFSGVSW
182846	EAKQPATLR
183310	GAAFSGVSW
183421	GLNSRSTSL
183437	GMNSRSTSL
183654	IAVGMVTLY
183708	IGMNSRSTSL
183747	ILIGVIITW
183748	ILIGVVITW
183781	IMDLEKRHVL
183793	IMKIGIGVLL
183840	IQKETLVTF
183841	IQMSSGNLLF
183843	IQNSGGTSIF
184299	LATLRKLCI
184300	LATLRKYCI
184337	LEKRHVLGRL
184377	LGLNSRSTSL
184412	LKGMSYAMCL
184467	LLQMEDKAWL
184536	LPEYGTLGLE
184568	LPWTSGATT
184571	LQLKGMSYSM
184626	LTDYGALTL
184755	MDLEKRHVL
184899	MRGAKRMAI
184900	MRGAKRMAIL
184920	MSSGNLLFTG
184924	MSYAMCTNTF
184965	MVHQIFGSAY
185147	NYKERMVTF
185212	PTSEIQLTDY
185419	RLKMDKLEL
185758	SRSTSLSVSL
185817	SWMIRILIGF
185831	SYSMCTGKF
185893	TEVTNPAVL
186029	TPTWNRKEL
186470	WIMKIGIGVL
186524	WTMKIGIGIL
186551	YENLKYSVIV
195145	AKFKCVTKLEGKIVQ
195202	CIAVGGITLFLGFTV
195215	DFNEMILLTMKNKAW
195216	DIELLKTEVTNPAVL
195227	DSYIVIGVGNSALTL
195252	ELLVTFKNAHAKKQE
195260	ENLKYSVIVTVHTGD
195272	ESTYRGAKRMAILGE
195341	FVLKKEVSETQHGTI
195351	GATEIQMSSGNLLFT
195358	GGLFTSLGKAVHQVF
195359	GGLFTSVGKLIHQVF
195361	GGVFTSVGKLVHQIF
195362	GGVFTSVGKLVHQVF
195365	GHLKCRLKMDKLELK
195366	GHLKCRLRMDKLQLK
195407	GMNSRSTSLSVSLVL
195416	GRLITANPVVTKKEE
195434	GVSWMIRILIGFLVL
195435	GVSWMIRILIGLLVL
195436	GVSWMVRILIGFLVL
195472	IAVGGITLFLGFTVH
195473	IAVGGITLFLGFTVQ
195477	IELLKTEVTNPAVLR
195484	IGGLFTSVGKLIHQV
195547	IVQYENLKYSVIVTV
195623	LDIELLKTEVTNPAV
195625	LESTYRGAKRMAILG
195638	LGRLITVNPIVTEKD
195646	LITANPIVTDKEKPV
195716	LSVSLVLVGVVTLYL
195793	NLEYTIMITPHSGEE
195813	NRKELLVTFKNAHAK
195814	NRQDLLVTFKTAHAK
195874	QYENLKYSVIVTVHT
195952	SGVSWTMKILIGVII
196022	SWTMKILIGVIITWI
196033	TFVLKKEVSETQHGT
196053	TLDIELLKTEVTNPA
196077	TSLSVSLVLVGVVTL
196140	VLGRLITVNPIVTEK
196170	VQHENLKYTVIITVH
196172	VQYENLKYTVIITVH
196189	VSWIIRILIGLLVLW
196215	WIQKETLVTFKNPHA
27061	ILGDTAWDFG
41407	MENKAWLVHRQWFLD
419306	PTLDIELLK
50596	QEGAMHTAL
51388	QLKGMSYSM
539169	DLLVTFKTAHAKKQE
539230	EMILMKMKKKTWLVH
539236	ENLEYTIVITPHSGE
539252	FETTMRGAKRMAILG
539298	GGVSWMVRILIGLLV
539369	GVSWTMKIGIGILLT
539399	IEGKVVQHENLKYTV
539400	IEGKVVQYENLKYTV
539460	KELLVTFKNAHAKKQ
539463	KERMVTFKVPHAKRQ
539464	KETLVTFKNPHAKKQ
539476	KKELLVTFKNAHAKK
539559	LGKMVHQIFGSAYTA
539593	LLVTFKTAHAKKQEV
539648	LVTFKNPHAKKQDVV
539670	MKIGIGILLTWLGLN
539689	MRGAKRMAILGDTAW
539710	NEMILLTMKNKAWMV
539733	NLEYTIVITPHSGEE
539734	NLEYTVVVTVHNGDT
539800	QDLLVTFKTAHAKKQ
539806	QKETLVTFKNPHAKK
539840	REDLLVTFKTAHAKK
539854	RKDLLVTFKTAHAKK
539856	RKELLTTFKNAHAKK
539869	RQDLLVTFKTAHAKK
540036	VGGLFTSLGKAVHQV
540080	VRILIGFLVLWIGTN
591605	AFVLKKEVSETQHGT
65140	TLVTFKNPHAKKQDV
6858	CPTQGEATL
738809	ENLEYTVVVTVHNGD
738866	EYTIVITPHSGEEHA
738886	FESTYRGAKRMAILG
739010	GGVFTSIGKALHQVF
739011	GGVLNSLGKMVHQIF
739041	GMSYAMCTNTFVLKK
739344	KMVHQIFGSAYTALF
740315	SLSVSLVLVGVVTLY
740409	SVGGVLNSLGKMVHQ
866074	ALLRTYCIEASISNI
866193	ATEIQMSSGNLLFTG
866243	AWMVHRQWFLDLPLP
866574	EIQNSGGTSIFAGHL
867101	HTALTGATEIQTSGT
867374	KAWIVHRQWFFDLPL
867375	KAWLVHRQWFLDLPF
867377	KCRLKMDKLELKGMS
867378	KCRLKMDKLTLKGMS
868013	LVHKQWFLDLPLPWT
868175	MVHRQWFFDLPLPWT
868347	PPFGDSYVIIGVEPG
868713	RTGLDFNEMVLLQME
869085	SYIVIGAGKKALKLS
869123	TEKDSPVNIEAEPPF
869152	TGLDFNEMVLLQMED
869153	TGLDFNEMVLLQMEN
869690	WLAHKQWFLDLPLPW
869691	WLVHKQWFLDLPLPW
869693	WMVHRQWLFDLPLPW
95154	SSIGKMFEATARG
150224	FTIMAAILAY
150280	HPGFTLMAAILAYTI
150299	ILLTAVAPSM
150378	LLMLVTPSM
150490	PGFTIMAAILAYTIG
150571	SLLFKTEDGV
150623	TIMAAILAY
150631	TLMAAILAY
150634	TLMAMDLGEL
180464	FTILALFLAH
180504	HPGFTILALF
180588	LAYTIGTTHF
180673	MSSEGAWKHA
180810	VTYECPLLV
182707	CNLTSTWVMY
182971	EMCEDTVTY
183577	HFQRALIFIL
183621	HVQRIETWIL
184658	LTQKVVIFIL
185685	SLLFKTASG
186264	VGRQEKGKSL
186303	VLMMLVAPSY
195283	FALLAGFMAYMIGQT
195320	FQRTLIFILLTAVAP
195322	FQRVLIFILLTAVAP
195368	GIIFILLMLVTPSMA
195448	HFQRALIFILLTAVA
195503	ILRHPGFTIMAAILA
195504	ILRHPGFTLMAAILA
195505	ILRNPGFALLAGFMA
195526	IQRTVFFILMMLVAP
195562	KGIIFILLMLVTPSM
195589	KSLLFKTSVGVNMCT
195602	KVVIFILLMLVTPSM
195702	LRHPGFTIMAAILAY
195726	LTQKVVIFILLMLVT
195830	PGFTILALFLAHYIG
195831	PGFTVIALFLAHAIG
195862	QRALIFILLTAVAPS
195863	QRVLIFILLTAVAPS
195887	RGKSLLFKTSAGVNM
195892	RIETWILRHPGFTIM
195901	RNPGFALLAGFMAYM
195916	RTVFFVLMMLVAPSY
195968	SLIQKVVIFILLMLV
196036	TGIQRTVFFVLMMLV
196045	THFQRALIFILLTAV
196067	TQKVVIFVLLMLVTP
196085	TVIALFLAHAIGTSI
196141	VLIFILLTAIAPSMT
196203	VVIFILLMLVTPSMT
196232	YFQRVLIFILLTAVT
539395	IDCWCNLTSAWVMYG
539516	KSLLFKTSAGVNMCT
539529	KVVIFILLILVTPSM
539808	QKVVIFTLLMLVTPS
539820	QRTVFFILMMLVAPS
539881	RVLIFILLTAIAPSM
539943	SVALVPHVGMGLETR
540004	TSLTQKVVIFILLML
540130	WILRHPGFTIMAAIL
739425	LAYTIGTTHFQRALI
865971	AGVNMCTLIAMDLGE
866170	ASGINMCTLIAMDLG
866485	EDGVNMCTLMAIDLG
866486	EDGVNMCTLMAMDLG
867082	HPGFTILALFLAHYI
867174	IGQTGIQRTVFFILM
868650	RHPGFTLMAAILAYT
868743	SAGVNMCTLIAMDLG
869062	SVGVNMCTLIAMDLG
869119	TEGINKCTLIAMDLG
869301	TQKGVIFILLMLVTP
869302	TQKVVIFILLMLVTP
869670	WCNLTSTWVMYGTCT
110018	VAFLRFLTI
150105	AFLRFLTIPPTAGIL
150252	GPLKLFMAL
150255	GPMKLVMAFI
150369	LKLFMALVAFLRFLT
150404	LRLFMALVAFLRFLT
180457	FMALVAFLRF
180508	IAFLRFLAI
180539	ISSMLNIMNR
180577	KSGAIKVLK
180597	LFMALVAFLRFLTIP
180637	MAFIAFLRF
183175	FIAFLRFLA
183220	FNMLKRARNR
184003	KEISSMLNIM
184260	LAIPPTAGVL
184264	LAKRFSRGL
184265	LAKRFSRGLL
184378	LGMLQGRGPL
184643	LTIPPTAGIL
184835	MKLVMAFIAF
184844	MLKRERNRV
184845	MLKRVRNRV
185260	QLAKRFSRG
185399	RKKARSTPF
186354	VQQLTKRFSL
195113	AFLRFLAIPPTAGIL
195117	AGILARWSSFKKNGA
195299	FIAFLRFLAIPPTAG
195303	FKKEISNMLSIINKR
195306	FLRFLAIPPTAGVLA
195307	FMALVAFLRFLTIPP
195314	FNMLKRARNRVSTGS
195315	FNMLKRARNRVSTVS
195316	FNMLKRERNRVSTPQ
195325	FRKEIGRMLNILNGR
195326	FRKEIGRMLNILNRR
195412	GPLKLFMALVAFLRF
195413	GPLRLFMALVAFLRF
195468	IAFLRFLAIPPTAGI
195469	IAFLRFLAIPPTAGV
195483	IGFRKEIGRMLNILN
195497	IKVLKGFKKEISNML
195498	IKVLRGFKKEISNML
195517	INMLKRVRNRVSTGP
195518	INMLKRVRNRVSTGS
195556	KEIGRMLNILNRRRR
195557	KEISNMLNIMNRRKR
195559	KEISNMLSIINKRKK
195560	KEVSNMLNIMNRRKR
195573	KLFMALVAFLRFLTI
195580	KNKAIKILIGFRKEI
195587	KRWGQLKKNKAIKIL
195611	LARWGTFKKSGAIKV
195649	LKGFKKEISNMLSII
195651	LKKNKAIKILTGFRK
195730	LVAFLRFLTIPPTAG
195744	MALVAFLRFLTIPPT
195803	NMLKRVRNRVSTGPQ
195883	RGFKKEISNMLNIMN
195884	RGFKKEISNMLSIMN
195885	RGFKKEISSMLNIMN
195886	RGFRKEIGRMLNILN
195889	RGPLKLFMALVAFLR
195900	RMVLAFITFLRVLSI
195904	RPSFNMLKRARNRVS
195944	SFNMLKRARNRVSTG
195961	SINMLKRVRNRVSTG
196043	TGRPSFNMLKRARNR
196064	TPFNMLKRERNRVST
196065	TPQGLVKRFSSGLFS
196093	VAFLRFLTIPPTAGI
196134	VLAFITFLRVLSIPP
196146	VLRGFKKEISNMLNI
196151	VMAFIAFLRFLAIPP
196213	WGTIKKSKAINVLRG
21705	GPMKLVMAF
240082	MVLALITFL
539043	AFIAFLRFLAIPPTA
539044	AFITFLRVLSIPPTA
539046	AFLRFLTIPPTVGIL
539051	AFVAFLRFLTIPPTA
539083	ALVAFLRFLTIPPTA
539255	FITFLRVLSIPPTAG
539257	FKKEISNMLNIMNRR
539258	FKKEISSMLNIMNRR
539259	FKKNGAIKVLRGFKK
539264	FLRFLTIPPTAGILK
539277	GAIKVLKGFKKEISN
539278	GAIKVLRGFKKEISN
539294	GFRKEIGRMLNILNG
539410	IKKSKAINVLRGFRK
539459	KEISSMLNIMNRRKR
539475	KKEISSMLNIMNRRK
539495	KNGAIKVLRGFKKEI
539496	KNKAIKILTGFRKEI
539502	KPSINMLKRVRNRVS
539512	KSGAIKVLKGFKKEI
539514	KSKAINVLRGFRKEI
539536	LAFITFLRVLSIPPT
539571	LIGFRKEIGRMLNIL
539581	LKKNKAIKILIGFRK
539612	LQGRGPLKLFMALVA
539613	LRFLAIPPTAGILAR
539616	LRGFKKEISNMLNIM
539617	LRGFKKEISSMLNIM
539618	LRGFRKEIGRMLNIL
539632	LTGFRKEIGRMLNIL
539711	NGAIKVLRGFKKEIS
539780	PMKLVMAFIAFLRFL
539785	PSFNMLKRARNRVST
539787	PSINMLKRVRNRVST
539816	QPSFNMLKRARNRVS
539866	RPSFNMLKRVRNRVS
539887	RWGTIKKSKAINVLR
539897	SGAIKVLKGFKKEIS
539898	SGKGPLRMVLAFITF
540059	VLRGFKKEISSMLNI
540060	VLRGFRKEIGRMLNI
540069	VQQLTKRFSLGMLQG
540116	WGQLKKNKAIKILIG
540117	WGSFKKNGAIKVLRG
540118	WGSFKKSGAVKVLRG
540119	WGTFKKLGAIKVLKG
540120	WGTFKKLGAIKVLRG
540121	WGTFKKSGAIKVLKG
540122	WGTFKKSGAIKVLKS
540123	WGTFKKSGAIKVLRG
540141	WSSFKKNGAIKVLRG
591709	LRGFKKEISNMLSII
591746	RGFKKEISNMLSIIN
738443	AFLRFLAIPPTAGVL
738927	FLRFLAIPPTAGILA
739322	KKNGAIKVLRGFKKE
739879	PFNMLKRERNRVSTV
740156	RPPFNMLKRERNRVS
740207	RWGTFKKSGAIKVLK
740399	STPFNMLKRERNRVS
740579	VAFLRFLTISPTAGI
866167	ARWGTFKKSGAIKVL
867283	INVLRGFRKEIGRML
867395	KGLLNGQGPMKLVMA
867491	KRWGTIKKSKAINVL
867523	KVLRGFKKEISNMLN
867734	LKGFRKEIGRMLNIL
867744	LKSFKKEISNMLSII
867908	LRGFKREISNMLNIM
867909	LRGFKREISNMLSII
867911	LRGFRREIGRMLNIL
868022	LVMAFIAFLRFLAIP
868517	QLKKNKAIKILTGFR
868645	RGLLNGQGPMKLVMA
868674	RLFMALVAFLRFLTI
868732	RWGQLKKNKAIKILI
868733	RWGTFKKSGAIKVLR
868796	SFKKNGAIKVLRGFK
95107	KLVMAFIAFLRFL
132583	QYKFQADSPKRLSAA
150258	GPWHLGKLEL
150259	GPWHLGKLEM
150537	RPGYHTQTA
150546	RSCTLPPLRY
167759	IMTGDIKGIMQA
180450	FAGPVSQHNY
180530	IPKAYAGPF
180550	KAVHADMGYW
180574	KQISNELNY
180652	MGYWIESAL
180715	RASFIEVKTC
180716	RAVHADMGYW
180727	RPISEKEENM
180738	RYMGEDGCWY
180752	SPKRLATAIA
180776	TPEAKNSTF
180777	TPEARNSTF
180811	VYTQLCDHR
180812	VYTQLCDHRL
180836	YGGPISQHNY
182938	EKEENLVNSL
182939	EKEENMVKSL
183619	HTWTEQYKF
183667	IEKASLIEV
183723	IKLTVVVGDI
184512	LMWKQITPEL
184585	LRTTTVSGKL
184702	LWPKTHTLW
184804	MFTTNIWMKF
185050	NFLEVEDYGF
185342	RAVHADMGY
185464	RPINEKEENM
185465	RPLKEKEENL
185573	RYMGEDGCW
185734	SPKRLATAI
186474	WKTWGKAKML
190705	AKIVTAETQNSSFII
190823	KLTVVVGDIIGVLEQ
190825	KQIANELNYILWENN
190996	TEQYKFQADSPKRLA
19225	GEDGCWYGM
195164	ANELNYILWENNIKL
195419	GSWKLEKASLIEVKT
195458	HNQTFLIDGPETAEC
195576	KLTIMTGDIKGIMQA
195577	KLTVVVGDTIGVLEQ
195579	KNETWKLARASFIEV
195583	KQDVFCDSKLMSAAI
195684	LNHILLENDIKFTVV
195685	LNHILLENDMKFTVV
195690	LNYILLENDMKFTVV
195692	LNYILWENNIKLTVV
195782	NELNYILWENNIKLT
195784	NETWKLARASFIEVK
195785	NETWKLTRASFIEVK
195791	NIMWKQITNELNYVL
195822	NVMWKQITNELNYVL
195845	QDVFCDSKLMSAAIK
195880	REKQDVFCDSKLMSA
195954	SHNQTFLIDGPETAE
196133	VKLTIMTGDIKGIMQ
196235	YKFQADSPKRLATAI
21783	GPSLRTTTV
240130	PPASDLKYSW
32991	KQIANELNY
539070	AKIVTAETRNSSFII
539708	NDTWKMEKASFIEVK
539717	NGSWKLEKASLIEVK
539825	QYKFQADSPKRLATA
539828	QYKFQPESPSKLASA
539829	QYQFQPESPARLASA
591686	KFTVVVGDVSGILAQ
60104	SPKRLSAAI
738503	ANGILAQGKKMIRPQ
738586	CGIRSVTRLENLMWK
738766	EGICGIRSVTRLENL
739191	IKGIMHAGKRSLRPQ
739192	IKGIMQAGKRSLRPQ
739296	KGIMQAGKRSLRPQP
740562	TVVVGDANGILAQGK
866284	DDQRAWNIWEVEDYG
866460	DYGFGVFTTNIWLKL
866693	FGIFTTNIWLKLRDS
866696	FGMFTTNIWMKFREG
866698	FGVFTTNIWLKLRDV
866700	FGVFTTNIWLKLREV
866830	GFGVFTTNIWLKLKE
867040	HADMGYWIESALNDT
867041	HADMGYWIESEKNET
867042	HADMGYWIESQKNGS
867043	HADMGYWIESSKNQT
867405	KIIGADIQNTTFIID
868492	QISNELNYILLENDM
868574	QRAWNIWEVEDYGFG
868630	QYKFQADSPKKLSAA
869135	TEQYKFQADSPKRLS
869721	YGFGIFTTNIWLKLR
150131	ALTIKGLNPTAIFLT
150206	FLEEMLRTRV
150245	GMGVTYLALLAAYKV
150273	GVTYLALLAAFKVRP
150300	ILLVAVSFV
150388	LMMATIGIAL
150391	LMMTTIGIVL
150393	LMMTTIGVVL
150415	LTDALALGM
150448	MMATIGIAL
150449	MMATIGIALL
150457	MTDDIGMGV
150540	RPTFAAGLLL
150640	TMTDDIGMGV
150741	YQLAVTIMA
167810	RENLLLGVGLAMATTLQLPE
180367	AMALSIVSLF
180465	FTMGVLCLAI
180477	GFFLRKLTSR
180501	HMIAGVLFTF
180505	HQLWATLLSL
180536	IQPFLALGF
180641	MALSIVSLF
180659	MMLKLLTDF
180666	MPLVMAWRTI
180671	MSFRDLGRVM
180717	RDLGRVMVMVGATMT
180787	TTFSLHYAW
180791	TYLALIATF
180844	YQLAVTITAI
180845	YQLWTALISL
182562	ALPVYLMTL
183245	FQSHQLWATL
183246	FRRLTSREVL
183252	FSLHYAWKTM
183395	GKKHMIAGVL
183587	HMIAGVFFTF
183741	ILCVPNAVIL
183818	IPHDLMELI
183825	IPLALTIKGL
184254	LAILFEEVM
184274	LALMATFKM
184390	LIDGISLGL
184566	LPVYLMTLMK
184591	LSIPHDLMEF
184623	LTDFQSHQL
184736	MAMVLSIVS
184819	MIAGVFFTF
184856	MLMTGTLAVF
184864	MLRTRVGTK
185468	RPMFAVGLLF
185978	TMGVLCLAIL
186041	TRVGTKHAIL
186175	TWRDMAHTLI
195123	AGVFFTFVLLLSGQI
195125	AGVIFTFVLLLSGQI
195128	AGVLFMFVLLLSGQI
195133	AHTFIMIGSNASDRM
195134	AHTLIMIGSNASDRM
195153	ALLAAFKVRPTFAAG
195156	ALSLTFIRSTMPLVM
195157	ALSLTFIRSTMSLVM
195158	ALSLTFIRSTTPLVM
195162	AMVLSIVSLFPLCLS
195190	AVFKMSPGYVLGVFL
195196	AWKTMAMALSIVSLF
195197	AWRTATLILAGVSLL
195207	CTILAVVSVSPLLLT
195220	DLMEFIDGISLGLIL
195222	DMAHTLIMIGSNASD
195269	ERYQLAVTITAILCV
195285	FAVGLLFRRLTSREI
195286	FAVGLLFRRLTSREV
195323	FQSHQLWATLLSLTF
195335	FTFVLLLSGQITWRD
195337	FTLTVAWRTATLILA
195342	FVLLLSGQITWRDMA
195389	GLLFRKLTSREVLLL
195390	GLLFRRLTSREILLL
195391	GLLFRRLTSREVLLL
195406	GMMVLKIVRNMEKYQ
195422	GTLAVFLLLIMGQLT
195423	GTLVVFFLLIMGQLT
195429	GVFFTFVLLLSGQIT
195433	GVLFTFVLLLSGQIT
195456	HMIAGILFMFVLLLS
195457	HMIAGVFFTFVLLLS
195462	HTLIMIGSNASDRMG
195481	IFTLTVAWRTATLIL
195541	ITALILGAQALPVYL
195567	KHAILLVAVSFVTLI
195571	KHMILVVVTTLCAII
195595	KTMAMVLSIVSLFPL
195608	LAIMAVFKMSPGYVL
195609	LALGFFLRKLTSREN
195610	LALGMMVLKIVRNME
195613	LAVFLLLIMGQLTWN
195614	LAVGLLFRRLTSREV
195615	LAVVSVSPLLLTSSQ
195630	LFTFVLLLSGQITWR
195632	LGFFLRKLTSRENLL
195644	LIMIGSNASDRMGMG
195645	LISLTCSNTIFTLTV
195650	LKIVRNMEKYQLAVT
195665	LLLTIGLSLVASVEL
195670	LLSLTFIKTTFSLHY
195674	LLTIGLSLVASVELP
195688	LNPTAIFLTTLSRTS
195699	LQKQSHWVEITALIL
195708	LSIVSLFPLCLSTTS
195713	LSLTFIRTSLSLDYA
195729	LTVAWRTATLILAGV
195734	LVSLTCSNTILTLTV
195740	LWTALVSLTCSNTIF
195743	MAHTLIMIGSNASDR
195745	MAMVLSIVSLFPLCL
195746	MAVFKMSPGYVLGVF
195752	MEKYQLAVTIMAILC
195753	MEKYQLAVTIMAISC
195756	MGLLFRRLTSREVLL
195757	MGVTYLALIATFKIQ
195763	MMVLKIVRKMERYQL
195798	NMEKYQLAVTIMAIL
195799	NMEKYQLAVTIMAIS
195819	NTIFTLTVAWRTATL
195837	PLVMAWRTIMAVLFV
195864	QSHWVEITALILGAQ
195912	RTATLILAGVSLLPV
195959	SILIEEVMRSRWSRK
195983	SREVLLLTIGLSLVA
196060	TMPLVMAWRTIMAVL
196061	TMSLVMAWRTIMAVL
196070	TRKHMILAVVITLCA
196123	VGVLFTFVLLLSGQI
196174	VRNMEKYQLAVTIMA
196216	WKTMAMVLSIVSLFP
196217	WKVSCTILAAVSVSP
196218	WKVSCTILAVVSVSP
196227	WVEITALILGAQALP
196237	YQLAVTIMAISCVPN
196252	YVLGIFLRKLTSRET
196253	YVLGVFLRKLTSRET
419037	RPMFAVGILF
539075	ALGFFLRKLTSRENL
539086	AMGIMILKLLTDFQS
539094	ATFKMRPMFAVGLLF
539108	AVSFVTLITGNMSFR
539130	CLRRRVTRKHMILAV
539131	CLRRRVTRKHMILVV
539198	ECLRRRVTRKHMILA
539205	EEVMRSRWSRKMLMT
539231	EMLRTRVGTKHAILL
539272	FSLHYAWKTMAMVLS
539360	GVFLRKLTSRETALM
539370	GVTYLALIATFKIQP
539398	IEEVMRSRWSRKMLM
539406	IGGQIHLAIMAVFKM
539407	IGGQTHLAIMAVFKM
539429	IQPFLALGFFLRKLT
539433	IRSTMPLVMAWRTIM
539434	IRSTMSLVMAWRTIM
539474	KIVRNMEKYQLAVTI
539517	KTTFSLHYAWKTMAM
539540	LALLAAFKVRPTFAA
539555	LGIFLRKLTSRETAL
539561	LGMMILKIVRNMEKY
539562	LGMMVLKIVRNMEKY
539565	LGVFLRKLTSRETAL
539568	LIATFKIQPFLALGF
539624	LSLTFIKTTLSLHYA
539625	LSLTFIKTTYSLHYA
539627	LSLTFIRSTMPLVMA
539628	LSLTFIRSTTPLVMA
539657	MALSIVSLFPLCLST
539664	MGGQIHLAIMAVFKM
539679	MLMTGTLAVFLLLIM
539680	MLMTGTLVVFFLLIM
539686	MMVLKIVRNMEKYQL
539687	MPLVMAWRTIMAVLF
539699	MVLKMVRNMEKYQLA
539706	NAWKVSCTILAAVSV
539789	PTAIFLTTLSRTSKK
539802	QFETYQLWTALVSLT
539888	RWSRKMLMTGTLAVF
539893	SCTILAAVSVSPLLL
539912	SLDYAWKTMAMALSI
539913	SLHYAWKTMAMVLSI
539918	SLTFIKTTLSLHHAW
539919	SLTFIRSTMPLVMAW
539930	SRETALMVIGMAMTT
539937	STMPLVMAWRTIMAV
539959	TAIFLTTLSRTSKKR
539961	TALMVIGMAMTTTLS
539962	TALMVIGMAMTTVLS
539970	TFSLHYAWKTMAMVL
539974	TGTLVVFLLLTLGQL
540006	TTLLSLTFIRTSLSL
540026	VAVSFVTLITGNMSF
540033	VFKMSPGYVLGVFLR
540038	VGLLFRRLTSREVLL
540048	VLFTFVLLLSGQITW
540053	VLGVFLRKLTSRETA
540086	VSFVTLITGNMSFRD
540093	VTYLALIATFKIQPF
540094	VTYLALLAAFKVRPT
540154	YLALLAAFKVRPTFA
540155	YLALMATFKMRPMFA
738553	AVGLLFRRLTSREVL
738559	AVVITLCAIILGGLT
738679	DLIRLCIMVGANASD
738742	ECLRRRVTRKHMILV
739424	LAVFLLLVMGQLTWN
739508	LLCISIMIEEVMRSR
739578	LSLTFIKTTLSLHHA
740700	VVSVSPLLLTSSQQK
740701	VVTLIPLCRTSCLQK
865959	AGALFTFVLLLSGQI
866118	AMALSIVSLFPLCLS
866586	EKYQLAVTIMAISCV
866767	FQSYQLWATLLSLTF
866873	GILAVFFLLIMGQLT
866978	GMALFLEEMLRTRVG
867048	HDLMEFIDGISLGLI
867110	HWVEITALILGAQAL
867116	IAGVFFTFVLLLSGQ
867216	ILCVPNAVILQNAWK
867232	ILKLLTDFQSHQLWA
867442	KLITQFETYQLWTAL
867551	LALIATFKIQPFLAL
867571	LCVPNAVILQNAWKV
867702	LIATFKIQPFLTLGF
867874	LMVIGMAMTTVLSIP
867969	LTFIRSTTPLVMAWR
867997	LTSREILLLTVGLSL
868046	MALKLITQFETYQLW
868098	MGMGTTYLALMATFK
868100	MGQLTWNDLIRLCIM
868109	MIAGVIFTFVLLLSG
868303	PFLALGFFLRKLTSR
868329	PLPLFIFSLKDTLKR
868551	QPFLALGFFLRKLTS
868553	QPHQLWATLLSLTFV
868918	SLGVLGMALFLEEML
869103	TDFQPHQLWTTLLSL
869200	TKHAILLVAVSFVTL
869256	TLTVAWRTATLILAG
869298	TQFETYQLWTALISL
869592	VQPFLALGFFLRKLT
150101	AAAWYLWEV
150243	GLLTVCYVL
150254	GPLVAGGLL
150304	IMAVGMVSI
150381	LLVISGLFPV
150425	LVISGLFPV
150433	MAVGMVSILASSLLK
150584	SPILSITISE
150610	TAAAWYLWEV
180461	FPVSIPITAA
180529	IPITAAAWY
180531	IPMTGPLVAG
180646	MAVGMVSIL
182901	EETNMITLL
183779	IMAVGMVSIL
183819	IPITAAAWYL
185651	SILLSSLLK
186584	YPLAIPVTM
195180	ASSLLRNDVPMAGPL
195191	AVGIVSILLSSLLKN
195228	DTLTILLKATLLAVS
195239	EEQTLTILIRTGLLV
195403	GLVSILASSLLRNDV
195404	GLVSLLGSALLKNDV
195508	ILVEVQDDGTMKIKD
195510	IMAVGIVSILLSSLL
195511	IMAVGLVSLLGSALL
195512	IMAVGMVSILASSLL
195662	LLLAAYVMSGSSADL
195715	LSSLLKNDVPLAGPL
195723	LTILIRTGLLVISGL
195724	LTILLKATLLAVSGV
195748	MAVGLVSLLGSALLK
195789	NILTVLLKTALLIVS
195869	QTLTILIRTGLLVIS
195878	RDDTLTILLKATLLA
195913	RTGLLVISGVFPVSI
195931	SALLKNDVPLAGPMV
195992	SSLLKNDIPMTGPLV
195993	SSLLKNDVPLAGPLI
195994	SSLLRNDVPMAGPLV
196062	TNMITLLVKLALITV
196111	VEVQDDGTMKIKDEE
196152	VMAVGLVSILASSLL
239411	ALWYVWQVK
28801	ITAAAWYLW
418991	IPVTMALWY
419005	LLAVSGVYPM
539100	AVGLVSILASSLLRN
539101	AVGLVSLLGSALLKN
539574	LIRTGLLVISGVFPV
540087	VSGIFPYSIPATLLV
739173	IGLVSILASSLLRND
866200	ATLFLWYFWQKKKQR
866201	ATLFVWYFWQKKKQR
866986	GMVSILASSLLKNDI
867359	IVSILLSSLLKNDVP
867544	LAGPLIAGGMLIACY
869635	VTMTLWYMWQVKTQR
124391	KTFVDLMRR
133501	AIVREAIKR
136890	TPPGSRDPF
139758	GKTKRYLPAIVREAI
139762	GLPIRYQTPAIRAEH
150133	APIMDEEREI
150137	APTRVVAAEM
150153	AVQTKPGLFK
150167	DLMRRGDLPV
150169	DPRRCLKPV
150184	ELMRRGDLPV
150217	FPQSNAPIM
150341	KPGTSGSPI
150342	KPGTSGSPII
150343	KPRWLDARI
150380	LLSPVRVPNY
150396	LPIRYQTPA
150450	MPVTHSSAA
150451	MPVTHSSAAQ
150526	RIYSDPLALK
150538	RPRWLDART
150544	RRLRTLILAPTRVVA
150556	RVIDPRRCLK
150557	RVIDPRRCM
150594	SPVRVPNYNL
150595	SQIGAGVYK
150617	TFTMRLLSPVRVPNY
150643	TPEGIIPALF
150644	TPEGIIPSMF
150660	TSGSPIIDK
150693	VPNYNLIIM
150715	VTRGAVLMHK
150740	YLPAIVREA
150751	YVSAIAQTEK
156711	LAPTRVVAAEMEEAL
180360	AAEGINYADRRWCFD
180373	APTRVVASEM
180407	DNINTPEGIIPSMFE
180408	DPASIAARGY
180422	EENMDVEIW
180423	EERDIPERSW
180426	EFKEFAAGR
180427	EFKEFAAGRR
180432	EPDYEVDEDI
180460	FPQSNAPIMD
180462	FQYSDRRWCF
180471	GEARKTFVDL
180472	GEARKTFVEL
180473	GEFRLRGEQR
180475	GEQRKTFVEL
180476	GEVGAIALDF
180480	GGWRLSAQW
180503	HPGAGKTKRY
180553	KEGVFHTMW
180569	KPGTSGSPIV
180575	KRYLPAIVREAIKRG
180583	KVIQLSRKTF
180589	LDARIYSDPLALKEF
180605	LMCHATFTM
180611	LMRRGDLPVWLAYRV
180617	LPIRYQTPAI
180622	LPVWLAHKVA
180623	LPVWLAYKV
180624	LPVWLAYKVA
180625	LPVWLAYRV
180626	LPVWLAYRVA
180640	MALKDFKEF
180648	MEGVFHTMW
180649	MEGVFHTMWH
180663	MPGTFQTTTG
180670	MPVTVASAAQ
180682	NPEIEDDIF
180696	PASIAARGYI
180698	PNYNLIIMDEAHFTD
180705	QKEGVFHTMW
180711	QYIFTGQPL
180719	REIPERSWNT
180722	REWCFTGERN
180725	RLRGEARKTF
180734	RSWNSGHEW
180741	SEMAEALKGM
180751	SPIINREGKV
180756	STRVEMGEAAGIFMT
180778	TPEGIIPTLF
180804	VPNYNMIIM
180840	YKVASAGISY
180842	YPKTKLTDW
180843	YPKTKLTDWD
180850	YTPEGIIPTL
182519	AIKRKLRTL
182563	ALSEGVYRI
182687	AYRIKQRGIL
182772	DISEMGANF
182848	EARKTFVDL
182892	EENMEVEIW
182898	EEREIPERSW
182917	EFKDFAAGR
182919	EFRLRGEQR
183223	FPGKTVWFVP
183229	FPQSNAVIQD
183231	FPQSNSPIED
183338	GEIGAVTLDF
183347	GERKKLKPRW
183407	GLFGKTQVGV
183427	GLYGNGVVTK
183598	HPGSGKTRRY
183724	IKRGLRTLIL
183929	IYRILQRGLL
184316	LEENMDVEIW
184318	LEENMEVEIW
184884	MPIRYQTTAV
184896	MPVTVASAA
185124	NTPEGIIPA
185125	NTPEGIIPAL
185200	PRRCMKPVIL
185327	QYIYMGQPL
185388	RIKQKGILGY
185741	SPVRVPNYNM
185827	SYKVASEGF
186008	TPPGATDPF
186211	VDRKGKVVGL
186234	VEIWTKEGEK
186242	VEMGEAAGIF
186284	VLDDGIYRI
186301	VLMHRGKRI
186347	VPNYNLIVM
186402	VTRGAVLTY
186559	YKVASEGFQY
186602	YSDPLALRE
186603	YSDPLALREF
190710	ANCLRKNGKKVIQLS
190732	EAAAIFMTATPPGTA
19434	GESRKTFVE
19435	GESRKTFVEL
195143	AIVREAIKRKLRTLI
195144	AIVREAIKRRLRTLI
195154	ALRGLPIRYQTPAIR
195163	ANCLRKNGKRVIQLS
195165	ANFRADRVIDPRRCL
195201	CHATFTMRLLSPVRV
195242	EGKIVGLYGNGVVTT
195243	EGKVVGLYGNGVVTK
195244	EGVYRIMQRGLFGKT
195295	FHTMWHVTRGAVLMH
195296	FHTMWHVTRGAVLMY
195297	FHTMWHVTRGAVLTY
195298	FHTMWHVTRGSVICH
195338	FTMRLLSPVRVPNYN
195353	GEIGAVTLDFKPGTS
195377	GIYRILQRGLLGRSQ
195379	GKIVGLYGNGVVTTS
195420	GTFHTMWHVTRGAVL
195430	GVFHTMWHVTRGAVL
195549	IYRILQRGLLGRSQV
195563	KGKVIGLYGNGVVTK
195564	KGKVVGLYGNGVVTR
195585	KRKLRTLILAPTRVV
195622	LDDGIYRIMQRGLLG
195695	LPVWLSYKVASAGIS
195705	LRTLILAPTRVVASE
195765	MRLLSPVRVPNYNLI
195777	NCLRKNGKRVIQLSR
195778	NDIANCLRKNGKRVI
195838	PNYNLIVMDEAHFTD
195888	RGLRTLILAPTRVVA
195896	RKLRTLILAPTRVVA
195898	RLRTLILAPTRVVAA
195914	RTLILAPTRVVASEM
195962	SIVREALKRRLRTLI
196032	TEGVYRIMQRGLFGK
196130	VILKDGPERVILAGP
196138	VLDDGIYRILQRGLL
196197	VTRGAVLMYQGKRLE
21115	GLRTLILAPTRVVAA
21271	GMGEAAAIF
22818	GTSGSPIIDK
22820	GTSGSPIINR
22824	GTSGSPIVDR
22825	GTSGSPIVNR
239768	GTSGSPIINK
26965	ILAPTRVVAAEMEEA
2859	ALRGLPIRY
31726	KKVIQLSRKTFDSEY
34918	LAPTRVVAAEME
36560	LIIMDEAHFTDPASI
38400	LPAIVREAI
38401	LPAIVREAIKRRLRT
38766	LPVWLSYKV
39	AAAIFMTATPPGTAD
39103	LRGLPIRYQTPAIRA
39225	LRTLILAPTRVVAAE
4152	ARGYISTRVEMGEAA
419024	NMIIMDEAHF
419124	AVEPGKNPK
419125	AVKSEHTGR
419229	IYRILQRGL
45302	NPAQEDDQY
46575	NYADRKWCF
53027	QYSDRRWCF
539020	AAAIFMTATPPGATD
539021	AAAIFMTATPPGSID
539022	AAAIFMTATPPGSVE
539024	AAAIFMTATPPGTTD
539025	AAGIFMTATPPGSRD
539026	AAIFMTATPPGATDP
539027	AAIFMTATPPGSVEA
539028	AAIFMTATPPGTADA
539041	AEMEEALRGLPIRYQ
539052	AGKTVWFVPSIKAGN
539080	ALRGLPIRYQTPAVK
539155	DGIYRILQRGLLGRS
539156	DGIYRIMQRGLLGRS
539170	DLMCHATF
539171	DLMCHATFTMRLLSP
539200	EDDIFRKKRLTIMDL
539203	EERVILAGPMPVTHS
539283	GAYRIKQRGILGYSQ
539288	GEAAAIFMTATPPGS
539289	GEAAGIFMTATPPGS
539309	GIYRIMQRGLLGRSQ
539359	GVFHTMWHVTRGSVI
539432	IREAIKRRLRTLILA
539448	IVREAIKRGLRTLIL
539467	KGKTVWFVPSIKAGN
539485	KLRTLILAPTRVVAS
539520	KVIGLYGNGVVTKSG
539543	LDDGIYRILQRGLLG
539547	LFKTLTGEIGAVTLD
539573	LILAPTRVVAAEMEE
539578	LKGLPIRYQTTATKS
539579	LKGMPIRYQTTAVKS
539607	LPIRYQTTATKSEHT
539713	NGKKVIQLSRKTFDS
539714	NGKKVIQLSRKTFDT
539715	NGKRVIQLSRKTFDT
539767	PGLFKTLTGEIGAVT
539777	PKNFQTMPGIFQTTT
539803	QGKTVWFVPSIKAGN
539838	REAIKRRLRTLILAP
539844	REGKVVGLYGNGVVT
539850	RGLPIRYQTPAIRAE
539857	RKNGKKVIQLSRKTF
539859	RKSGKKVIQLSRKTF
539899	SGKKVIQLSRKTFDT
539902	SGTYVSAIAQAKASQ
539986	TLILAPTRVVASEMA
539991	TMRLLSPVRVPNYNL
539993	TNCLRKNGKRVIQLS
540037	VGKTVWFVPSIKAGN
540039	VGLYGNGVVTKNGGY
540040	VGLYGNGVVTTSGTY
540056	VLMHKGKRIEPSWAD
540071	VREAIKKKLRTLILA
540074	VREAIKRKLRTLILA
540075	VREAIKRKLRTLVLA
56309	RVIDPRRCL
56310	RVIDPRRCMK
57554	SEMGANFKA
62183	SVKKDLISY
65546	TPEGIIPAL
65548	TPEGIIPSL
65549	TPEGIIPSM
70708	VREAIKRRLRTLILA
72654	WITDFVGKTVW
738417	AAAIFMTATPPGSAE
738418	AAAIFMTATPPGSME
739036	GLPIRYQTPAVKSEH
739148	IDKKGKVVGLYGNGV
739269	IVGLYGNGVVTTSGT
739540	LPAIVREAIKRKLRT
739563	LRGLPIRYQTPAVKS
740081	REAIKRGLRTLILAP
740193	RTLILAPTRVVAAEM
863140	TRVEMGEAAAIFMTA
866181	ASQEGPLPEIEDEVF
866469	EAIKRKLRTLILAPT
866477	EALRGLPIRYQTPAI
866721	FKTPEGEVGAIALDF
866771	FQTTTGEIGAIALDF
867025	GVFQENVFHTMWHVT
867106	HTMWHVTRGAVLTYN
867358	IVREAIKRRLRTLIL
867396	KGMPIRYQTTAVKSE
867453	KLTDWDFVVTTDISE
867534	KYLPAIVREAIKRRL
867875	LNDWDFVVTTDISEM
868113	MIIMDEAHFTDPASI
868183	MWHVTRGAVLMHRGK
868343	PNYNMIIMDEAHFTD
868371	PRWLDARVYADPMAL
868724	RTNDWDFVVTTDISE
868734	RYLPAIVREAIKRGL
869224	TLILAPTRVVAAEME
869278	TMWHVTRGAVLTHNG
869341	TTSGTYVSAIAQAKA
869688	WHVTRGAVLMYQGKR
869689	WHVTRGAVLTYNGKR
869696	WNTGEEVQVIAVEPG
150192	ETLLLLTLLAAVTGG
150213	FLMVLLIPEP
150289	IILEFFLIV
150291	IILEFFLMV
150292	IILEFFLMVL
150362	LETLLLLTLLATVTG
150461	MTQKARNAL
150515	QPHWIAASI
150516	QPHWIAASII
150566	SIILEFFLMV
150612	TAEAGGRAY
180377	ASSVLLWMAS
180469	GAMLFLISGK
180595	LETLMLVAL
180596	LETLMLVALL
180607	LMLLALIAVL
180614	LPESLETLM
180615	LPETLETLLL
180620	LPTFMTQKAR
180621	LPTYLSSRAK
180630	LSMGLITIAV
180636	MAEIPLQWI
180644	MASSALLWMA
180658	MLWMAEIPL
180773	TLMLLALIAV
180793	VASGLLWVAE
180823	WVAEIQPQW
180825	YAQIQPHWI
182508	AIAVASGLLW
182912	EFFLMVLLI
182926	EIASLPTYL
183162	FFLMVLLIPE
183165	FFMMVLLIPE
183650	IAVASGLLW
184323	LEFFLMVLLI
184522	LPDTIETLM
184523	LPDTIETLML
184531	LPESLETLML
184554	LPQHLTQRAQ
184739	MASSVLLWM
185447	RNALDNLAVL
185881	TEIASLPTYL
195107	AASIILEFFLIVLLI
195176	ASLPTYLSSRAKLAL
195274	ETLMLVALLGAMTAG
195355	GGIFLFLMSGKGIGK
195356	GGIFLFLMSGRGIGK
195386	GLITIAVASGLLWVA
195414	GRAYNHALSELPETL
195478	IETLMLLALIAVLTG
195485	IGLLCVMASSALLWM
195522	IPLQWIASAIVLEFF
195575	KLSMGLIAIAVASGL
195596	KTSIGLLCVTASSAL
195635	LGMCCIITASILLWY
195679	LMLLALIAVLTGGVT
195742	MADVPLQWIASAIVL
195767	MTLGMCCIITASILL
195828	PETMETLLLLGLMIL
195876	RAKLALDNIVMLHTT
196046	TIETLMLLALIAALT
196054	TLETLLLLTLLATVT
196056	TLLLLGLMILLTGGA
196058	TLMLVALLGAMTAGI
196089	TVTGGIFLFLMSGKG
196168	VPLQWIASAIVLEFF
196214	WIAASIILEFFLMVL
2877	ALSELPETL
37494	LLLGLMILL
37557	LLLTLLATV
419128	AYRHAMEEL
41986	MLLALIAVL
539165	DILTEIASLPTYLSS
539313	GKAYQHALNELPESL
539383	HLTLRAQNALDNLVM
539609	LPTFMTQKARNALDN
539631	LTEIASLPTYLSSRA
539638	LVALLGAMTAGIFLF
539666	MGLITIAVASGLLWV
539804	QIQPHWIAASIILEF
539900	SGMLWMADVPLQWIA
540148	YAQIQPHWIAASIIL
738567	AYNHALSELPETLET
738568	AYQHALNELPESLET
738677	DLILEIGKLPQHLTL
739020	GIGKTSIGLICVIVS
739034	GLGKTSIGLLCVMAS
739085	GVTLFFLSGRGLGKT
739464	LFLISGKGIGKTSIG
867109	HWIAASIILEFFLMV
867112	IAASIILEFFLMVLL
867567	LCVMASSALLWMANV
867760	LLCVMASSVLLWMAS
868132	MLLALIAVLTGGVTL
868951	SLPTYLSSRAKLALD
133716	TLYAVATTI
136826	CYSQVNPTTL
150373	LLILCVTQV
150377	LLLVAHYAI
150387	LMGLGKGWPL
150389	LMMRTTWAL
150445	MLLILCVTQV
150474	NPLTLTAAV
150534	RPASAWTLY
150535	RPASAWTLYA
150579	SPGKFWNTTI
150611	TAALLLLVAHYAIIG
150636	TLTAALLLLVAHYAI
150639	TLYAVATTFV
150647	TPMLRHTIEN
150679	VIDLDPIPY
150686	VLMMRTTWA
16757	FLLVAHYAI
180379	ATGPILTLW
180380	ATGPISTLW
180381	ATGPITTLW
180382	ATGPLTTLW
180383	ATGPVLTLW
180409	DPIPYDPKF
180434	EPGVVSPTSY
180436	EPISYDPKF
180502	HPASAWTLY
180511	IANQAAILM
180512	IANQATVLM
180514	IAVSMANIF
180515	IAVSTANIF
180542	ITPMLRHTI
180549	KATREAQKRA
180580	KTDFGFYQV
180587	LATGPVLTLW
180601	LILCVTQVLM
180633	LTAAVLLLI
180635	LWEGSPGKF
180686	NPTVDGITV
180695	PASAWTLYAV
180707	QPESNILDI
180760	TAAVLLLITH
180764	TETTILDVDL
180788	TTKRDLGMSK
180794	VATTFVTPM
180802	VPLLAIGCY
180803	VPLLAMGCY
180808	VTIDLDPVVY
180813	WALCESITL
182747	CYSQVNPITL
183594	HPASAWTLYA
183670	IENSSVNVSL
183672	IENTSANLSL
183796	IMKSVGTGK
184439	LLILCVTQVL
184453	LLLMRTTWAF
184713	LYAVATTIL
184814	MGLGKGWPL
186002	TPMLRHSIE
186330	VMLLVHYAI
186427	VVYDAKFEK
195114	AGAGLAFSLMKSLGG
195115	AGAGLLFSIMKNTTN
195177	ASLVMLLVHYAIIGP
195193	AVLMLVAHYAIIGPG
195214	DFGFYQVKTETTILD
195219	DLEPISYDPKFEKQL
195270	ESESNILDIDLRPAS
195276	ETTILDVDLRPASAW
195346	GAGLAFSIMKSVGTG
195347	GAGLLFSIMKNTTNT
195383	GLAFSLIKNAQTPRR
195393	GLLFSIMKNTANTRR
195394	GLLFSIMKNTTNARR
195395	GLLFSIMKNTTNSRR
195396	GLLFSIMKNTTSARR
195397	GLLFSIMKNTTSTRR
195398	GLLFSVMKNTTNTRR
195441	HATMLDVDLRPASAW
195455	HHHATMLDVDLRPAS
195476	IDLDPVVYDAKFEKQ
195561	KFWNTTIAVSMANIF
195592	KTETTILDVDLRPAS
195616	LCAGQLLLMRTTWAF
195617	LCAVQLLLMRTSWAL
195620	LCTSQILLMRTTWAL
195621	LCVTQVLMMRTTWAL
195624	LDPVIYDSKFEKQLG
195637	LGQIMLLILCTSQIL
195663	LLLITHYAIIGPGLQ
195664	LLLMRTSWALCEALT
195682	LMLVAHYAIIGPGLQ
195718	LTAALFLLVAHYAII
195720	LTASLVMLLVHYAII
195760	MLLILCTSQILLMRT
195807	NPLTLTAAVLLLITH
195827	PESNILDIDLRPASA
195848	QIMLLILCTSQILLM
195871	QVMLLVLCAVQLLLM
195882	RFWNTTIAVSMANIF
195974	SNILDIDLRPASAWT
195980	SQVNPITLTAALLLL
196023	TAAVLLLITHYAIIG
196048	TILDVDLRPASAWTL
196052	TKTDFGFYQVKTETT
196055	TLIASLVMLLVHYAI
196082	TTLIASLVMLLVHYA
196137	VLCAVQLLLMRTSWA
196143	VLMLVAHYAIIGPGL
196155	VMLLVLCAVQLLLMR
196163	VNPLTLTAAVLLLIT
196208	WAFCEVLTLATGPIL
196209	WAFCEVLTLATGPVL
196226	WTLYAVATTILTPML
240933	TPMLRHSI
27180	ILLMRTTWA
37534	LLLMRTSWA
37535	LLLMRTTWA
40472	LVMLLVHYA
41093	MANIFRGSY
45372	NPITLTAAL
539057	AGQLLLMRTTWAFCE
539185	DVDLRPASAWTLYAV
539322	GLAFSLMKSLGGGRR
539327	GLLFSIMKNTTNTRR
539584	LLAMGCYSQVNPTTL
539639	LVHYAIIGPGLQAKA
539661	MGCYSQVNPTTLIAS
539724	NIFRGSYLAGAGLLF
539725	NISLTAIANQAAILM
539755	PASAWTLYAVATTFV
69612	VLLLVTHYA
69615	VLLMRTTWA
69652	VLMLVAHYA
738453	AGLAFSIMKSVGTGK
738500	AMGCYSQVNPTTLIA
738560	AWTLYAVATTIITPM
738686	DLRPASAWTLYAVAT
738897	FGFYQVKTETTILDV
739202	ILDVDLRPASAWTLY
739437	LDIDLRPASAWTLYA
740732	WTLYAVATTVITPMM
74558	YLAGAGLAF
866002	AIANQAAILMGLDKG
866802	FWNTTIAVSMANIFR
867009	GRFWNTTIAVSTANI
867335	ITLTAALLLLIAHYA
867709	LILCVTQVLMMRTTW
867860	LLVLCVTQVLMMRTT
867986	LTLTAAVLLLATHYA
868336	PLTLTAAVLMLAAHY
868878	SLAAIANQAVVLMGL
869089	TAIANQATVLMGLGK
869090	TAIANQATVLMGLGR
869401	VDGIVAIDLDPVVYD
869526	VLLLVTHYAIIGPGL
133702	SRNSTHEMY
14324	ETACLGKAY
14325	ETACLGKSY
150142	ASSMVNGVVK
150227	FTMRHKKATY
150308	IPMATYGWNL
150309	IPMSTYGWNL
150349	KVLNPYMPSV
150478	NPWMEDKTPV
150541	RPTPRGTVM
150548	RSNAAIGAVF
150554	RTTWSIHAK
150597	SRAIWYMWLGARFLE
150607	STYGWNLVR
150609	SYAQMWTLMY
150653	TPRGTVMDII
150655	TPRMCTREEF
150692	VPMVTQMAM
150698	VPYLGKREDQ
150750	YTDYMPSMK
163027	NIQTAINQV
163620	TITEEIAVQ
174066	CGGLKNVREVKGLTKGG
180371	APFESEGVL
180374	AQMWTLMYF
180376	ASSMVNGVVR
180411	DTTPFGQQR
180415	DYMPSMKRFR
180417	EAVEDSRFWE
180437	EPKEGTKKLM
180441	ESSSNPTIEE
180442	ETACLGKAYA
180443	ETACLGKSYA
180444	ETTHHAVSR
180445	ETTKHAVSR
180458	FMKDGRSLVV
180463	FSRENSLSGV
180466	FTNMEAQLVR
180474	GEGLHKLGY
180488	GPGHEEPIPM
180493	GSRAIWYMW
180494	GSSKIRWIVE
180497	HALLATSIF
180523	IGLTSRATW
180532	IPQWEPSKGW
180548	KAKGSRAIW
180556	KETACLGKSY
180561	KGSRAIWYMW
180571	KPRICTREEF
180572	KPRLCTREEF
180578	KSYAQMWQL
180579	KSYAQMWSLMYFHRR
180584	KVRKDIQQW
180592	LEFEALGFLN
180593	LEFEALGFM
180594	LEFEALGFMN
180599	LGFLNEDHW
180606	LMKITAEWLW
180629	LRVLNLVENW
180632	LSRNSTHEM
180643	MAMTDTTPFGQQRVF
180645	MATYGWNLVK
180650	MEITAEWLW
180653	MIDKTPVHSW
180654	MKITAEWLW
180664	MPGTRKVMGI
180665	MPGTRRVMGI
180667	MPSMKRFRRE
180668	MPSVIEKMET
180669	MPVMKRYSAP
180674	MSTYGWNIVK
180678	MVSRLLLNR
180683	NPNMIDKTPV
180684	NPRLCTREEF
180687	NPWMEDKTH
180700	PTSRTTWSIH
180703	QENPYRTWAY
180704	QIAMTDTTPF
180709	QSGVDVFFTP
180712	RAAVEDEEF
180714	RAKGSRAIW
180718	REDLWCGSL
180720	RETACLGKAY
180721	RETACLGKSY
180723	RFLEFEALGF
180728	RPRLCTREEF
180729	RPTPKGAVM
180730	RPTPKGTVM
180731	RQMEGEGIF
180732	RQMEGEGVL
180736	RVLKMVEPW
180737	RYLEFEALGF
180753	SPSPTVEESR
180757	STYGWNIVK
180779	TPKGAVMDII
180783	TPRSMPGTRR
180784	TPVHSWEDI
180801	VMGITAEWLW
180806	VSSVNMVSRL
180814	WAYHGSYET
180815	WAYHGSYEV
180817	WHYDQDHPY
180826	YAQMWQLMY
180827	YAQMWQLMYF
180828	YAQMWSLMYF
180829	YAQMWTLMYF
180846	YQNKVVKVLR
180847	YQNKVVKVQR
182553	ALLALNDMGK
182554	ALLATSIFK
182599	AQMWQLMYF
182836	DYMTSMKRF
182855	EAVEDGRFWE
183147	FCSHHFHQL
183275	FTNMEVQLIR
183353	GESSSNPTI
183570	HEMYWVSGV
183828	IPMVTQIAM
184051	KLGEFGRAK
184130	KREDLWCGSL
184131	KREDQWCGSL
184212	KVRKDIPQW
184234	KWKSRLNAL
184373	LGKKKTPRM
184375	LGKSYAQMW
184787	MEVQLVRQM
184840	MLINRFTMR
184849	MLLNRFTMA
184898	MQRKHGGML
184956	MTTEDMLSVW
184957	MTTEDMLTVW
185232	QEEHKETWHY
185279	QMQRKHGGML
185297	QQVPFCSHHF
185354	REIVVPCRNQ
185485	RQMESEGIFL
185491	RREEEEAGVL
185931	TKQTGSASSM
186127	TTWEDVPYL
186150	TVMDVISRR
186176	TWSIHAHHQW
186215	VEDEDFWKL
186217	VEDERFWDL
186219	VEDGRFWEL
186453	WEPSKGWKNW
186550	YDQENPYRTW
186640	YYMATLKNV
186641	YYMATLKNVT
195111	ACLGKSYAQMWTLMY
195136	AIFKLTYQNKVVKVQ
195147	AKNGTVMDVISRRDQ
195150	AKWLWGFLSRNKKPR
195168	AQMWQLMYFHRRDLR
195186	ATNIQVAINQVRRLI
195200	CETCVYNMMGKREKK
195204	CLGKAYAQMWSLMYF
195208	CVYNMMGKREKKLGE
195212	DDRFATALTALNDMG
195213	DELIGRARISQGAGW
195223	DMGKVRKDIPQWEPS
195230	DYMPVMKRYSAPSES
195233	EDHWFSRENSLSGVE
195235	EEFISKVRSNAAIGA
195236	EEFTRKVRSNAAIGA
195240	EEYVDYMPVMKRYSA
195241	EGEGVFKSIQHLTVT
195250	ELIMKDGRKLVVPCR
195251	ELIMKDGRVLVVPCR
195273	ETKGVERLKRMAISG
195279	EYVDYMPVMKRYSAP
195354	GEKWKRQLNQLSKSE
195360	GGMLVRNPLSRNSTH
195380	GKSYAQMWSLMYFHR
195382	GKVRKDIPQWQPSKG
195385	GLHKLGYILRDISKI
195408	GNIVASVNMVSRLLL
195409	GNIVSSVNMISRMLI
195410	GNIVSSVNMVSRLLL
195411	GNIVSSVNTTSKMLL
195421	GTGNIVSAVNMTSRM
195428	GTVMDIISRRDQRGS
195437	GYILRDISKIPGGAM
195438	GYILRDISKIPGGNM
195445	HFHELIMKDGRILVV
195446	HFHELVMKDGRVLVV
195454	HHFHKIFMKDGRSLV
195460	HRLGYILRDVSRKEG
195464	HWFSRENSLSGVEGE
195499	ILAKAIFKLTYQNKV
195513	IMKDGRKLVVPCRNQ
195568	KHGGMLVRNPLSRNS
195574	KLGYILRDISKIPGG
195582	KPIDDRFATALTALN
195640	LGYILRDVSKKEGGA
195641	LHKLGYILRDISKIP
195642	LHKLGYILRDVSKKE
195655	LLATSIFKLTYQNKV
195668	LLNRFTMTHRRPTIE
195737	LWCGSLIGLSSRATW
195750	MEGEGIFKSIQHLTA
195755	MGKVRKDIPQWEPSK
195759	MLINRFTMKHKKATY
195764	MPVMKRYSAPSESEG
195779	NDMGKVRKDIPQWQP
195780	NEDHWFSRDNSYSGV
195781	NEDHWFSRGNSLSGV
195783	NENYLDYMTSMKRFK
195786	NGTVMDVISRRDQRG
195800	NMISRMLINRFTMKH
195801	NMISRMLINRFTMRH
195806	NMVSRLLLNRFTMTH
195812	NRFTMTHRRPTIEKD
195815	NRVWIEDNPNMTDKT
195823	NWLWALLGKKKNPRL
195824	NYLDYMTSMKRFKNE
195835	PKPGTRMVMTTTANW
195852	QLIMKDGREIVVPCR
195858	QMWSLMYFHRRDLRL
195875	RAIWYMWLGARYLEF
195879	REEFISKVRSNAAIG
195903	RPAKNGTVMDVISRR
195919	RVWIEDNPNMIDKTP
195923	RWLWGFLSRNKKPRI
195939	SCVYNMMGKREKKLG
195948	SGNIVSSVNMISRML
195956	SIFKLTYQNKVVRVQ
196031	TCVYNMMGKREKKLG
196038	TGNIVASVNMVSRLL
196039	TGNIVSAVNMTSRML
196040	TGNIVSSVNMISRML
196041	TGNIVSSVNMVSRLL
196071	TRMVMTTTANWLWAL
196092	TYQNKVVKVLRPTPR
196105	VDYMPVMKRYSAPFE
196106	VDYMPVMKRYSAPSE
196161	VNMISRMLINRFTMR
196162	VNMVSRLLLNRFTMT
196187	VSSVNMISRMLINRF
196191	VTARWLWGFLSRNKK
196210	WAKNIQTAINQVRSL
196211	WATNIQVAINQVRRL
196220	WLWGFLSRNKKPRIC
196221	WLWRTLGRNKKPRLC
196222	WNIVKLMSGKDVFYL
196223	WSLMYFHRRDLRLAA
196224	WSLMYFHRRDLRLAS
196225	WTLMYFHRRDLRLAA
196230	YAQMWSLMYFHRRDL
196239	YQNKVVKVQRPTPKG
196241	YQNKVVRVQRPAKNG
196242	YQNKVVRVQRPAKSG
196243	YQNKVVRVQRPTPRG
231420	RYLEFEALGFLNEDH
25523	ICSAVPVHW
30030	KAYAQMWSL
31747	KLAEAIFKL
32939	KPWDIIPMV
32940	KPWDVIPMV
32943	KPWDVVPMV
33913	KTWAYHGSY
35458	LEFEALGFL
419017	MPAMKRYSAP
419048	SPRLCTREEF
419208	GVEGEGLHK
42891	MTTTANWLW
5223	ATYGWNLVK
53476	REDQWCGSL
539096	ATSIFKLTYQNKVVR
539107	AVNMTSRMLLNRFTM
539150	DDRFASALTALNDMG
539161	DHWFSRGNSLSGVEG
539195	EAIFKLTYQNKVVRV
539222	EKPDMTIIGRRLQRL
539251	FEEYKRSGILEVDRT
539348	GSAKLRWFVERNMVT
539350	GTAKLRWFVERNLVK
539354	GTRMVMTTTANWLWA
539396	IDDRFATALTALNDM
539438	ISRMLINRFTMRHKK
539444	IVASVNMVSRLLLNR
539449	IVSSVNMVSRLLLNR
539456	KAIFKLTYQNKVVKV
539458	KCGSCVYNMMGKREK
539493	KMLLNRFTTRHRKPT
539498	KPDMTIIGRRLQRLQ
539509	KSEFNIYKRSGIMEV
539537	LAKAIFKLTYQNKVV
539553	LGEFGRAKGSRAIWY
539560	LGKNEFQIYKKSGIQ
539599	LMYFHRRDLRLAANA
539600	LMYFHRRDLRLASNA
539603	LNTFTNMEAQLIRQM
539604	LNTFTNMEAQLVRQM
539668	MISRMLINRFTMKHK
539669	MISRMLINRFTMRHK
539691	MTSRMLLNRFTMAHR
539700	MVNGVVRLLTKPWDV
539704	NAIFKLTYQNKVVKV
539726	NIVASVNMVSRLLLN
539739	NMEVQLVRQMEGEGV
539769	PGTRMVMTTTANWLW
539770	PHHKILAKAIFKLTY
539823	QVGTYGLNTFTNMEA
539831	RATWAQNIPTAIQQV
539862	RMLLNRFTMAHRKPT
539871	RRDLRLAANAICSAV
539872	RRDLRLASNAICSAV
539905	SHHFHQLIMKDGREI
539916	SLMYFHRRDLRLASN
539932	SRMLINRFTMKHKKA
539945	SVNMVSRLLLNRFTM
540001	TSIFKLTYQNKVVRV
540007	TTSKMLLNRFTTRHR
540018	TYGLNTFTNMEAQLI
540019	TYGLNTFTNMEAQLV
540020	TYGLNTFTNMEVQLI
540025	VASVNMVSRLLLNRF
540041	VGTYGLNTFTNMEVQ
540064	VNGVVRLLTKPWDVI
540065	VNGVVRLLTKPWDVV
540066	VNMISRMLINRFTMK
540083	VRVQRPAKSGTVMDV
540090	VSSVNMVSRLLLNRF
540138	WQLMYFHRRDLRLAA
540152	YKTWAYHGSYEVKAT
55437	RQLANAIFK
591602	ACLGKAYAQMWTLMY
65567	TPFGQQRVF
67362	TYGWNLVKL
69671	VLNPYMPSV
73076	WSIHAHHQW
73285	WYMWLGARY
73428	YAQMWSLMY
73429	YAQMWTLMY
738537	ASVNMVSRLLLNRFT
738753	EEFLDYMPSMKRFRK
738754	EEFTRKVRSNAALGA
738759	EFLDYMPSMKRFRKE
738814	ENYLDYMTSMKRFKN
738829	ERELHKLGKCGSCVY
739166	IFKLTYQNKVVRVQR
739405	KVRSNAAIGAVFQEE
739791	NLVRLQSGVDVFFTP
740013	QLIRQMEAEGVITQD
740024	QNKVVRVQRPAKNGT
740668	VQLIRQMESEGIFLP
740675	VRSNAALGAIFTDEN
740771	YGLNTFTNMEVQLVR
740786	YLDYMTSMKRFKNES
857703	IWYMWLGARYLEFEA
866015	AIWYMWLGARFLEFE
866168	ARYLEFEALGFLNED
866172	ASGNIVSSVNMISRM
866364	DERFSTSLLFLNDMG
866481	EAVEDERFWDLVHRE
866566	EHKKLAEAIFKLTYQ
866633	ESCVYNMMGKREKKL
866648	ETCVYNMMGKREKKL
867015	GSCVYNMMGKREKKL
867070	HKIFMKDGRSLVVPC
867315	ISKVRSNAAIGAVFQ
867376	KAYAQMWSLMYFHRR
867411	KILAKAIFKLTYQNK
867419	KKLAEAIFKLTYQNK
867433	KLAEAIFKLTYQNKV
867473	KPLDERFGTSLLFLN
867505	KSYAQMWQLMYFHRR
867514	KTPVESWEEIPYLGK
867575	LDERFGTSLLFLNDM
867600	LEFEALGFLNEDHWF
868240	NKVVRVQRPAKNGTV
868296	PEHALLATSIFKLTY
868338	PMSTYGWNIVKLMSG
868637	RDLRLAANAICSAVP
868638	RDLRLASMAICSAVP
868640	RFLEFEALGFLNEDH
868641	RFLEFEALGFMNEDH
868668	RKVRSNAALGAIFTD
868748	SAKLQWFVERNMVIP
869082	SYAQMWSLMYFHRRD
869083	SYAQMWTLMYFHRRD
869091	TAKLRWFVERNLVKP
869292	TPVESWEEVPYLGKR
869307	TRKVRSNAALGAIFT
869426	VESWEEIPYLGKRED
869489	VKPIDDRFANALLAL
869705	WYMWLGARYLEFEAL
